# Supplementary material for: Proteomic analysis of 92 circulating proteins and their effects in cardiometabolic diseases
Source: Clin Proteomics. 2023 Aug 7;20:31. doi: 10.1186/s12014-023-09421-0 (PMC10405520; doi:10.1186/s12014-023-09421-0)
Supplement: Supplementary file 1 — Additional file 1: Table S1. Protein functions. Table S2. Cohort Information. Table S3. Protein assay information. Table S4. MR outcomes. Table S5. a Pooled pQTLs. b Female pQTLs. c Male pQTLs. d Additional pQTLs MR. Table S6. eQTL analysis. Table S7. Phenotypic correlation. Table S8. Genetic Correlation. Table S9. Correlations Comparison. Table S10. Heritability Results. Table S11. a Colocalization sum stats. b Colocalization phenoscanner. c Colocalization reference. Table S12. Trans pQTL annotation. Table S13. a pQTLs replication. b External pQTLs lookup. Table S14. Sex heterogeneity pQTLs. [file 12014_2023_9421_MOESM1_ESM.xlsx]

## Sheet: 1 Protein Functions
OLINK name	Uniprot ID	Uniprot long name	Ensembl gene ID	gene symbol	chromosome (b37)	Description	UniProt link	PANTHER protein class	Uniprot Molecular function	Uniprot biological process
ACP6	Q9NPH0	Lysophosphatidic acid phosphatase type 6	ENSG00000162836	ACP6	1	Hydrolyzes lysophosphatidic acid (LPA) containing a medium length fatty acid chain to the corresponding monoacylglycerol.	https://www.uniprot.org/uniprot/Q9NPH0		Hydrolase
ADGRE2	Q9UHX3	Adhesion G protein-coupled receptor E2	ENSG00000127507	ADGRE2	19	Cell surface receptor that binds to the chondroitin sulfate moiety of glycosaminoglycan chains and promotes cell attachment. Promotes granulocyte chemotaxis, degranulation and adhesion. In macrophages, promotes the release of inflammatory cytokines, including IL8 and TNF. Signals probably through G-proteins. Is a regulator of mast cell degranulation	https://www.uniprot.org/uniprot/Q9UHX3	G-protein coupled receptor(PC00021)	G-protein coupled receptor, receptor, transducer
ADGRG2	Q8IZP9	Adhesion G-protein coupled receptor G2	ENSG00000173698	ADGRG2	X	Orphan receptor. Could be involved in a signal transduction pathway controlling epididymal function and male fertility. May regulate fluid exchange within epididymis.	https://www.uniprot.org/uniprot/Q8IZP9	G-protein coupled receptor(PC00021)	G-protein coupled receptor, receptor, transducer
AHCY	P23526	Adenosylhomocysteinase	ENSG00000101444	AHCY	20	Adenosylhomocysteine is a competitive inhibitor of S-adenosyl-L-methionine-dependent methyl transferase reactions; therefore adenosylhomocysteinase may play a key role in the control of methylations via regulation of the intracellular concentration of adenosylhomocysteine	https://www.uniprot.org/uniprot/P23526	hydrolase(PC00121)	Hydrolase
ALDH1A1	P00352	Retinal dehydrogenase 1	ENSG00000165092	ALDH1A1	9	Can convert/oxidize retinaldehyde to retinoic acid. Binds free retinal and cellular retinol-binding protein-bound retinal (By similarity). May have a broader specificity and oxidize other aldehydes in vivo	https://www.uniprot.org/uniprot/P00352		Oxidoreductase
ANGPT2	O15123	Angiopoietin-2	ENSG00000091879	ANGPT2	8	Binds to TEK/TIE2, competing for the ANGPT1 binding site, and modulating ANGPT1 signaling. Can induce tyrosine phosphorylation of TEK/TIE2 in the absence of ANGPT1. In the absence of angiogenic inducers, such as VEGF, ANGPT2-mediated loosening of cell-matrix contacts may induce endothelial cell apoptosis with consequent vascular regression. In concert with VEGF, it may facilitate endothelial cell…	https://www.uniprot.org/uniprot/O15123	intercellular signal molecule(PC00207)	Developmental protein
ANGPTL1	O95841	Angiopoietin-related protein 1	ENSG00000116194	ANGPTL1	1	Angiopoietins are members of the vascular endothelial growth factor family and the only known growth factors largely specific for vascular endothelium. Angiopoietin-1, angiopoietin-2, and angiopoietin-4 participate in the formation of blood vessels. The protein encoded by this gene is another member of the angiopoietin family that is widely expressed in adult tissues with mRNA	https://www.uniprot.org/uniprot/O95841	intercellular signal molecule(PC00207)	Signaling receptor binding
ANGPTL7	O43827	Angiopoietin-related protein 7	ENSG00000171819	ANGPTL7	1	Has a role in the formation and organization of the extracellular matrix. In the eye, it functions as a mediator of dexamethasone-induced matrix deposition in the trabecular meshwork, the tissue responsible for the outflow of the ocular aqueous humor and for the maintenance of intraocular pressure. Is a negative regulator of angiogenesis in the cornea, and plays a major role in maintaining cornea…	https://www.uniprot.org/uniprot/O43827	intercellular signal molecule(PC00207)	Identical protein binding, signaling receptor binding
ANXA11	P50995	Annexin A11	ENSG00000122359	ANXA11	10	Binds specifically to calcyclin in a calcium-dependent manner (By similarity). Required for midbody formation and completion of the terminal phase of cytokinesis	https://www.uniprot.org/uniprot/P50995	calcium-binding protein(PC00060)		Cell cycle, cell division
ANXA4	P09525	Annexin A4	ENSG00000196975	ANXA4	2	Calcium/phospholipid-binding protein which promotes membrane fusion and is involved in exocytosis.	https://www.uniprot.org/uniprot/P09525	calcium-binding protein(PC00060)
APEX1	P27695	DNA-(apurinic or apyrimidinic site) lyase	ENSG00000100823	APEX1	14	Multifunctional protein that plays a central role in the cellular response to oxidative stress. The two major activities of APEX1 are DNA repair and redox regulation of transcriptional factors.	https://www.uniprot.org/uniprot/P27695
APLP1	P51693	Amyloid-like protein 1	ENSG00000105290	APLP1	19	May play a role in postsynaptic function. The C-terminal gamma-secretase processed fragment, ALID1, activates transcription activation through APBB1 (Fe65) binding (By similarity). Couples to JIP signal transduction through C-terminal binding. May interact with cellular G-protein signaling pathways. Can regulate neurite outgrowth through binding to components of the extracellular matrix such as h…	https://www.uniprot.org/uniprot/P51693	protease inhibitor(PC00191)
ARG1	P05089	Arginase-1	ENSG00000118520	ARG1	6	Key element of the urea cycle converting L-arginine to urea and L-ornithine, which is further metabolized into metabolites proline and polyamides that drive collagen synthesis and bioenergetic pathways critical for cell proliferation, respectively; the urea cycle takes place primarily in the liver and, to a lesser extent, in the kidneys.	https://www.uniprot.org/uniprot/P05089	hydrolase(PC00121)
BAG6	P46379	Large proline-rich protein BAG6	ENSG00000204463	BAG6	6	ATP-independent molecular chaperone preventing the aggregation of misfolded and hydrophobic patches-containing proteins. Functions as part of a cytosolic protein quality control complex, the BAG6/BAT3 complex, which maintains these client proteins in a soluble state and participates in their proper delivery to the endoplasmic reticulum or alternatively can promote their sorting to the proteasome …	https://www.uniprot.org/uniprot/P46379	transaminase(PC00216)
CA13	Q8N1Q1	Carbonic anhydrase 13	ENSG00000185015	CA13	8	Reversible hydration of carbon dioxide.	https://www.uniprot.org/uniprot/Q8N1Q1
CANT1	Q8WVQ1	Soluble calcium-activated nucleotidase 1	ENSG00000171302	CANT1	17	Calcium-dependent nucleotidase with a preference for UDP.	https://www.uniprot.org/uniprot/Q8WVQ1
CCDC80	Q76M96	Coiled-coil domain-containing protein 80	ENSG00000091986	CCDC80	3	Promotes cell adhesion and matrix assembly	https://www.uniprot.org/uniprot/Q76M96
CD164	Q04900	Sialomucin core protein 24	ENSG00000135535	CD164	6	Sialomucin that may play a key role in hematopoiesis by facilitating the adhesion of CD34+ cells to the stroma and by negatively regulating CD34+CD38(lo/-) cell proliferation. Modulates the migration of umbilical cord blood CD133+ cells and this is mediated through the CXCL12/CXCR4 axis. May play an important role in prostate cancer metastasis and the infiltration of bone marrow by cancer cells. …	https://www.uniprot.org/uniprot/Q04900	immunoglobulin superfamily cell adhesion molecule(PC00125)
CD1C	P29017	T-cell surface glycoprotein CD1c	ENSG00000158481	CD1C	1	Antigen-presenting protein that binds self and non-self lipid and glycolipid antigens and presents them to T-cell receptors on natural killer T-cells.	https://www.uniprot.org/uniprot/P29017	major histocompatibility complex protein(PC00149)
CD2AP	Q9Y5K6	CD2-associated protein	ENSG00000198087	CD2AP	6	Seems to act as an adapter protein between membrane proteins and the actin cytoskeleton. In collaboration with CBLC, modulates the rate of RET turnover and may act as regulatory checkpoint that limits the potency of GDNF on neuronal survival. Controls CBLC function, converting it from an inhibitor to a promoter of RET degradation (By similarity). May play a role in receptor clustering and cytoske…	https://www.uniprot.org/uniprot/Q9Y5K6
CD79B	P40259	B-cell antigen receptor complex-associated protein beta chain	ENSG00000007312	CD79B	17	Required in cooperation with CD79A for initiation of the signal transduction cascade activated by the B-cell antigen receptor complex (BCR) which leads to internalization of the complex, trafficking to late endosomes and antigen presentation. Enhances phosphorylation of CD79A, possibly by recruiting kinases which phosphorylate CD79A or by recruiting proteins which bind to CD79A and protect it fro…	https://www.uniprot.org/uniprot/P40259	immunoglobulin receptor superfamily(PC00124)
CDH2	P19022	Cadherin-2	ENSG00000170558	CDH2	18	Calcium-dependent cell adhesion protein; preferentially mediates homotypic cell-cell adhesion by dimerization with a CDH2 chain from another cell. Cadherins may thus contribute to the sorting of heterogeneous cell types. Acts as a regulator of neural stem cells quiescence by mediating anchorage of neural stem cells to ependymocytes in the adult subependymal zone: upon cleavage by MMP24, CDH2-medi…	https://www.uniprot.org/uniprot/P19022	cadherin(PC00057)
CDHR5	Q9HBB8	Cadherin-related family member 5	ENSG00000099834	CDHR5	11	Intermicrovillar adhesion molecule that forms, via its extracellular domain, calcium-dependent heterophilic complexes with CDHR2 on adjacent microvilli. Thereby, controls the packing of microvilli at the apical membrane of epithelial cells. Through its cytoplasmic domain, interacts with microvillus cytoplasmic proteins to form the intermicrovillar adhesion complex/IMAC. This complex plays a centr…	https://www.uniprot.org/uniprot/Q9HBB8
CHRDL2	Q6WN34	Chordin-like protein 2	ENSG00000054938	CHRDL2	11	May inhibit BMPs activity by blocking their interaction with their receptors. Has a negative regulator effect on the cartilage formation/regeneration from immature mesenchymal cells, by preventing or reducing the rate of matrix accumulation (By similarity). Implicated in tumor angiogenesis. May play a role during myoblast and osteoblast differentiation, and maturation.	https://www.uniprot.org/uniprot/Q6WN34
CLEC5A	Q9NY25	C-type lectin domain family 5 member A	ENSG00000258227	CLEC5A	7	Functions as a positive regulator of osteoclastogenesis (By similarity). Cell surface receptor that signals via TYROBP . Regulates inflammatory responses. Acts as a key regulator of synovial injury and bone erosion during autoimmune joint inflammation when its activation leads to enhanced recruitment of inflammatory macrophages and neutrophils to the joints	https://www.uniprot.org/uniprot/Q9NY25
CLMP	Q9H6B4	CXADR-like membrane protein	ENSG00000166250	CLMP	11	May be involved in the cell-cell adhesion. May play a role in adipocyte differentiation and development of obesity. Is required for normal small intestine development.	https://www.uniprot.org/uniprot/Q9H6B4
CLSTN2	Q9H4D0	Calsyntenin-2	ENSG00000158258	CLSTN2	3	May modulate calcium-mediated postsynaptic signals	https://www.uniprot.org/uniprot/Q9H4D0	membrane traffic protein(PC00150)
CLUL1	Q15846	Clusterin-like protein 1	ENSG00000079101	CLUL1	18	Associated with pseudopapilledema and epidermolysis bullosa simplex with mottled pigmentation.	https://www.uniprot.org/uniprot/Q15846
COMT	P21964	Catechol O-methyltransferase	ENSG00000093010	COMT	22	Catalyzes the O-methylation, and thereby the inactivation, of catecholamine neurotransmitters and catechol hormones. Also shortens the biological half-lives of certain neuroactive drugs, like L-DOPA, alpha-methyl DOPA and isoproterenol.	https://www.uniprot.org/uniprot/P21964	methyltransferase(PC00155)
CRKL	P46109	Crk-like protein	ENSG00000099942	CRKL	22	May mediate the transduction of intracellular signals.	https://www.uniprot.org/uniprot/P46109	scaffold/adaptor protein(PC00226)
CTSH	P09668	Pro-cathepsin H	ENSG00000103811	CTSH	15	lysosomal cysteine proteinase; Important for the overall degradation of proteins in lysosomes.	https://www.uniprot.org/uniprot/P09668
CTSO	P43234	Cathepsin O	ENSG00000256043	CTSO	4	Proteolytic enzyme possibly involved in normal cellular protein degradation and turnover.	https://www.uniprot.org/uniprot/P43234	cysteine protease(PC00081)
DAB2	P98082	Disabled homolog 2	ENSG00000153071	DAB2	5	Adapter protein that functions as clathrin-associated sorting protein (CLASP) required for clathrin-mediated endocytosis of selected cargo proteins.	https://www.uniprot.org/uniprot/P98082	scaffold/adaptor protein(PC00226)
DDC	P20711	Aromatic-L-amino-acid decarboxylase	ENSG00000132437	DDC	7	Catalyzes the decarboxylation of L-3,4-dihydroxyphenylalanine (DOPA) to dopamine, L-5-hydroxytryptophan to serotonin and L-tryptophan to tryptamine.	https://www.uniprot.org/uniprot/P20711	decarboxylase(PC00089)
DIABLO	Q9NR28	Diablo homolog, mitochondrial	ENSG00000184047	DIABLO	12	Promotes apoptosis by activating caspases in the cytochrome c/Apaf-1/caspase-9 pathway. Acts by opposing the inhibitory activity of inhibitor of apoptosis proteins (IAP).	https://www.uniprot.org/uniprot/Q9NR28
DPP7	Q9UHL4	Dipeptidyl peptidase 2	ENSG00000176978	DPP7	9	Plays an important role in the degradation of some oligopeptides.	https://www.uniprot.org/uniprot/Q9UHL4	serine protease(PC00203)
ENO2	P09104	Gamma-enolase	ENSG00000111674	ENO2	12	Has neurotrophic and neuroprotective properties on a broad spectrum of central nervous system (CNS) neurons. Binds, in a calcium-dependent manner, to cultured neocortical neurons and promotes cell survival	https://www.uniprot.org/uniprot/P09104	lyase(PC00144)
ENPP7	Q6UWV6	Ectonucleotide pyrophosphatase/phosphodiesterase family member 7	ENSG00000182156	ENPP7	17	Choline-specific phosphodiesterase that hydrolyzes sphingomyelin releasing the ceramide and phosphocholine and therefore is involved in sphingomyelin digestion, ceramide formation, and fatty acid (FA) absorption in the gastrointestinal tract	https://www.uniprot.org/uniprot/Q6UWV6
ENTPD5	O75356	Ectonucleoside triphosphate diphosphohydrolase 5	ENSG00000187097	ENTPD5	14	Uridine diphosphatase (UDPase) that promotes protein N-glycosylation and ATP level regulation. UDP hydrolysis promotes protein N-glycosylation and folding in the endoplasmic reticulum, as well as elevated ATP consumption in the cytosol via an ATP hydrolysis cycle. Together with CMPK1 and AK1, constitutes an ATP hydrolysis cycle that converts ATP to AMP and results in a compensatory increase in ae…	https://www.uniprot.org/uniprot/O75356	nucleotide phosphatase(PC00173)
FAM3C	Q92520	Protein FAM3C	ENSG00000196937	FAM3C	7	May be involved in retinal laminar formation. Promotes epithelial to mesenchymal transition. Up-regulation and/or mislocalization in breast cancer and liver carcinoma cells is strongly correlated with metastasis formation and survival.	https://www.uniprot.org/uniprot/Q92520	cysteine protease(PC00081)
FBP1	P09467	Fructose-1,6-bisphosphatase 1	ENSG00000165140	FBP1	9	Catalyzes the hydrolysis of fructose 1,6-bisphosphate to fructose 6-phosphate in the presence of divalent cations, acting as a rate-limiting enzyme in gluconeogenesis. Plays a role in regulating glucose sensing and insulin secretion of pancreatic beta-cells. Appears to modulate glycerol gluconeogenesis in liver. Important regulator of appetite and adiposity; increased expression of the protein in…	https://www.uniprot.org/uniprot/P09467	carbohydrate phosphatase(PC00066)
FCRL1	Q96LA6	Fc receptor-like protein 1	ENSG00000163534	FCRL1	1	May function as an activating coreceptor in B-cells. May function in B-cells activation and differentiation.	https://www.uniprot.org/uniprot/Q96LA6	immunoglobulin receptor superfamily(PC00124)
FKBP4	Q02790	Peptidyl-prolyl cis-trans isomerase FKBP4	ENSG00000004478	FKBP4	12	Immunophilin protein with PPIase and co-chaperone activities. Component of steroid receptors heterocomplexes through interaction with heat-shock protein 90 (HSP90). May play a role in the intracellular trafficking of heterooligomeric forms of steroid hormone receptors between cytoplasm and nuclear compartments. The isomerase activity controls neuronal growth cones via regulation of TRPC1 channel …	https://www.uniprot.org/uniprot/Q02790	immunoglobulin receptor superfamily(PC00124)
GAL	P22466	Galanin peptides	ENSG00000069482	GAL	11	Endocrine hormone of the central and peripheral nervous systems that binds and activates the G protein-coupled receptors GALR1, GALR2, and GALR3. This small neuropeptide may regulate diverse physiologic functions including contraction of smooth muscle of the gastrointestinal and genitourinary tract, growth hormone and insulin release and adrenal secretion.	https://www.uniprot.org/uniprot/P22466
GHRL	Q9UBU3	Appetite-regulating hormone	ENSG00000157017	GHRL	3	Ghrelin is the ligand for growth hormone secretagogue receptor type 1 (GHSR). Induces the release of growth hormone from the pituitary. Has an appetite-stimulating effect, induces adiposity and stimulates gastric acid secretion. Involved in growth regulation. Obestatin may be the ligand for GPR39. May have an appetite-reducing effect resulting in decreased food intake. May reduce gastric emptying…	https://www.uniprot.org/uniprot/Q9UBU3	peptide hormone(PC00179)
GLRX	P35754	Glutaredoxin-1	ENSG00000173221	GLRX	5	Has a glutathione-disulfide oxidoreductase activity in the presence of NADPH and glutathione reductase. Reduces low molecular weight disulfides and proteins.	https://www.uniprot.org/uniprot/P35754	oxidoreductase(PC00176)
GRAP2	O75791	GRB2-related adapter protein 2	ENSG00000100351	GRAP2	22	Interacts with SLP-76 to regulate NF-AT activation. Binds to tyrosine-phosphorylated shc.	https://www.uniprot.org/uniprot/O75791
HDGF	P51858	Hepatoma-derived growth factor	ENSG00000143321	HDGF	1	Acts as a transcriptional repressor. Has mitogenic activity for fibroblasts. Heparin-binding protein	https://www.uniprot.org/uniprot/P51858	transcription cofactor(PC00217)
IGFBPL1	Q8WX77	Insulin-like growth factor-binding protein-like 1	ENSG00000137142	IGFBPL1	9	IGF-binding proteins prolong the half-life of IGFs and have been shown to either inhibit or stimulate the growth promoting effects of the IGFs in cell culture. They alter the interaction of IGFs with their cell surface receptors (By similarity). May be a putative tumor suppressor protein.	https://www.uniprot.org/uniprot/Q8WX77	transmembrane signal receptor(PC00197)
ITGB7	P26010	Integrin beta-7	ENSG00000139626	ITGB7	12	Integrin alpha-4/beta-7 (Peyer patches-specific homing receptor LPAM-1) is an adhesion molecule that mediates lymphocyte migration and homing to gut-associated lymphoid tissue (GALT). Integrin alpha-4/beta-7 interacts with the cell surface adhesion molecules MADCAM1 which is normally expressed by the vascular endothelium of the gastrointestinal tract. Interacts also with VCAM1 and fibronectin, an…	https://www.uniprot.org/uniprot/P26010
KLK10	O43240	Kallikrein-10	ENSG00000129451	KLK10	19	Has a tumor-suppressor role for NES1 in breast and prostate cancer.	https://www.uniprot.org/uniprot/O43240	integrin(PC00126)
KYAT1	Q16773	Kynurenine-oxoglutarate transaminase 1	ENSG00000171097	KYAT1	9	Catalyzes the irreversible transamination of the L-tryptophan metabolite L-kynurenine to form kynurenic acid (KA), an intermediate in the tryptophan catabolic pathway which is also a broad spectrum antagonist of the three ionotropic excitatory amino acid receptors among others. Also metabolizes the cysteine conjugates of certain halogenated alkenes and alkanes to form reactive metabolites	https://www.uniprot.org/uniprot/Q16773	serine protease(PC00203)
LILRA5	A6NI73	Leukocyte immunoglobulin-like receptor subfamily A member 5	ENSG00000187116	LILRA5	19	May play a role in triggering innate immune responses. Does not seem to play a role for any class I MHC antigen recognition.	https://www.uniprot.org/uniprot/A6NI73	transmembrane signal receptor(PC00197)
LRIG1	Q96JA1	Leucine-rich repeats and immunoglobulin-like domains protein 1	ENSG00000144749	LRIG1	3	Acts as a feedback negative regulator of signaling by receptor tyrosine kinases, through a mechanism that involves enhancement of receptor ubiquitination and accelerated intracellular degradation.	https://www.uniprot.org/uniprot/Q96JA1	chaperone(PC00072)
LRP11	Q86VZ4	Low-density lipoprotein receptor-related protein 11	ENSG00000120256	LRP11	6	DL Receptor Related Protein 11	https://www.uniprot.org/uniprot/Q86VZ4	immunoglobulin receptor superfamily(PC00124)
MCFD2	Q8NI22	Multiple coagulation factor deficiency protein 2	ENSG00000180398	MCFD2	2	The MCFD2-LMAN1 complex forms a specific cargo receptor for the ER-to-Golgi transport of selected proteins. Plays a role in the secretion of coagulation factors.	https://www.uniprot.org/uniprot/Q8NI22
MEP1B	Q16820	Meprin A subunit beta	ENSG00000141434	MEP1B	18	Membrane metallopeptidase that sheds many membrane-bound proteins. Exhibits a strong preference for acidic amino acids at the P1' position. Known substrates include: FGF19, VGFA, IL1B, IL18, procollagen I and III, E-cadherin, KLK7, gastrin, ADAM10, tenascin-C. The presence of several pro-inflammatory cytokine among substrates implicate MEP1B in inflammation. It is also involved in tissue remodeli…	https://www.uniprot.org/uniprot/Q16820	phosphatase(PC00181)
METRNL	Q641Q3	Meteorin-like protein	ENSG00000176845	METRNL	17	Hormone induced following exercise or cold exposure that promotes energy expenditure. Induced either in the skeletal muscle after exercise or in adipose tissue following cold exposure and is present in the circulation. Able to stimulate energy expenditure associated with the browning of the white fat depots and improves glucose tolerance. Does not promote an increase in a thermogenic gene program…	https://www.uniprot.org/uniprot/Q641Q3	metalloprotease(PC00153)
NADK	O95544	NAD kinase	ENSG00000008130	NADK	1	NADK catalyzes the transfer of a phosphate group from ATP to NAD to generate NADP, which in its reduced form acts as an electron donor for biosynthetic reactions	https://www.uniprot.org/uniprot/O95544	nucleotide kinase(PC00172)
NECTIN2	Q92692	Nectin-2	ENSG00000130202	NECTIN2	19	Modulator of T-cell signaling. Can be either a costimulator of T-cell function, or a coinhibitor, depending on the receptor it binds to. Upon binding to CD226, stimulates T-cell proliferation and cytokine production, including that of IL2, IL5, IL10, IL13, and IFNG. Upon interaction with PVRIG, inhibits T-cell proliferation.	https://www.uniprot.org/uniprot/Q92692
NOMO1	Q15155	Nodal modulator 1	ENSG00000103512	NOMO1	16	Component of a ribosome-associated endoplasmic reticulum (ER) translocon complex involved in multi-pass membrane protein transport into the ER membrane and biogenesis	https://www.uniprot.org/uniprot/Q15155
NPDC1	Q9NQX5	Neural proliferation differentiation and control protein 1	ENSG00000107281	NPDC1	9	Suppresses oncogenic transformation in neural and non-neural cells and down-regulates neural cell proliferation. Might be involved in transcriptional regulation	https://www.uniprot.org/uniprot/Q9NQX5
NPTXR	O95502	Neuronal pentraxin receptor	ENSG00000221890	NPTXR	22	May be involved in mediating uptake of synaptic material during synapse remodeling or in mediating the synaptic clustering of AMPA glutamate receptors at a subset of excitatory synapses	https://www.uniprot.org/uniprot/O95502
NQO2	P16083	Ribosyldihydronicotinamide dehydrogenase [quinone]	ENSG00000124588	NQO2	6	The enzyme apparently serves as a quinone reductase in connection with conjugation reactions of hydroquinones involved in detoxification pathways as well as in biosynthetic processes such as the vitamin K-dependent gamma-carboxylation of glutamate residues in prothrombin synthesis.	https://www.uniprot.org/uniprot/P16083	dehydrogenase(PC00092)
NTPROBNP	P16860	N-terminal prohormone brain natriuretic peptide	ENSG00000120937	NPPB	1	Cardiac hormone that plays a key role in mediating cardio-renal homeostasis	https://www.uniprot.org/uniprot/P16860	membrane traffic protein(PC00150)
PAG1	Q9NWQ8	Phosphoprotein associated with glycosphingolipid-enriched microdomains 1	ENSG00000076641	PAG1	8	Negatively regulates TCR (T-cell antigen receptor)-mediated signaling in T-cells and FCER1 (high affinity immunoglobulin epsilon receptor)-mediated signaling in mast cells. Promotes CSK activation and recruitment to lipid rafts, which results in LCK inhibition. Inhibits immunological synapse formation by preventing dynamic arrangement of lipid raft proteins. May be involved in cell adhesion signa…	https://www.uniprot.org/uniprot/Q9NWQ8	chaperone(PC00072)
PILRB	Q9UKJ0	Paired immunoglobulin-like type 2 receptor beta	ENSG00000121716	PILRB	7	Paired receptors consist of highly related activating and inhibitory receptors and are widely involved in the regulation of the immune system. PILRB is thought to act as a cellular signaling activating receptor that associates with ITAM-bearing adapter molecules on the cell surface.	https://www.uniprot.org/uniprot/Q9UKJ0
PPP1R2	P41236	Protein phosphatase inhibitor 2	ENSG00000184203	PPP1R2	3	Inhibitor of protein-phosphatase 1.	https://www.uniprot.org/uniprot/P41236	antimicrobial response protein(PC00051)
QDPR	P09417	Dihydropteridine reductase	ENSG00000151552	QDPR	4	The product of this enzyme, tetrahydrobiopterin (BH-4), is an essential cofactor for phenylalanine, tyrosine, and tryptophan hydroxylases.	https://www.uniprot.org/uniprot/P09417	reductase(PC00198)
REG4	Q9BYZ8	Regenerating islet-derived protein 4	ENSG00000134193	REG4	1	Calcium-independent lectin displaying mannose-binding specificity and able to maintain carbohydrate recognition activity in an acidic environment. May be involved in inflammatory and metaplastic responses of the gastrointestinal epithelium.	https://www.uniprot.org/uniprot/Q9BYZ8	calmodulin-related(PC00061)
RNASE3	P12724	Eosinophil cationic protein	ENSG00000169397	RNASE3	14	Cytotoxin and helminthotoxin with low-efficiency ribonuclease activity. Possesses a wide variety of biological activities. Exhibits antibacterial activity, including cytoplasmic membrane depolarization of preferentially Gram-negative, but also Gram-positive strains. Promotes E.coli outer membrane detachment, alteration of the overall cell shape and partial loss of cell content.	https://www.uniprot.org/uniprot/P12724
ROR1	Q01973	Inactive tyrosine-protein kinase transmembrane receptor ROR1	ENSG00000185483	ROR1	1	Has very low kinase activity in vitro and is unlikely to function as a tyrosine kinase in vivo. Receptor for ligand WNT5A which activate downstream NFkB signaling pathway and may result in the inhibition of WNT3A-mediated signaling. In inner ear, crucial for spiral ganglion neurons to innervate auditory hair cells	https://www.uniprot.org/uniprot/Q01973
RTN4R	Q9BZR6	Reticulon-4 receptor	ENSG00000040608	RTN4R	22	Receptor for RTN4, OMG and MAG. Functions as receptor for the sialylated gangliosides GT1b and GM1. Besides, functions as receptor for chondroitin sulfate proteoglycans (By similarity). Can also bind heparin (By similarity).	https://www.uniprot.org/uniprot/Q9BZR6
S100P	P25815	Protein S100-P	ENSG00000163993	S100P	4	May function as calcium sensor and contribute to cellular calcium signaling. In a calcium-dependent manner, functions by interacting with other proteins, such as EZR and PPP5C, and indirectly plays a role in physiological processes like the formation of microvilli in epithelial cells. May stimulate cell proliferation in an autocrine manner via activation of the receptor for activated glycation en…	https://www.uniprot.org/uniprot/P25815	phosphatase inhibitor(PC00183)
SDC4	P31431	Syndecan-4	ENSG00000124145	SDC4	20	Cell surface proteoglycan that bears heparan sulfate. Regulates exosome biogenesis in concert with SDCBP and PDCD6IP	https://www.uniprot.org/uniprot/P31431	transmembrane signal receptor(PC00197)
SEMA3F	Q13275	Semaphorin-3F	ENSG00000001617	SEMA3F	3	May play a role in cell motility and cell adhesion.	https://www.uniprot.org/uniprot/Q13275	intercellular signal molecule(PC00207)
SERPINB6	P35237	Serpin B6	ENSG00000124570	SERPINB6	6	May be involved in the regulation of serine proteinases present in the brain or extravasated from the blood (By similarity). Inhibitor of cathepsin G, kallikrein-8 and thrombin. May play an important role in the inner ear in the protection against leakage of lysosomal content during stress and loss of this protection results in cell death and sensorineural hearing loss.	https://www.uniprot.org/uniprot/P35237	membrane-bound signaling molecule(PC00152)
SERPINB8	P50452	Serpin B8	ENSG00000166401	SERPINB8	18	Has an important role in epithelial desmosome-mediated cell-cell adhesion.	https://www.uniprot.org/uniprot/P50452	protease inhibitor(PC00191)
SIGLEC7	Q9Y286	Sialic acid-binding Ig-like lectin 7	ENSG00000168995	SIGLEC7	19	Putative adhesion molecule that mediates sialic-acid dependent binding to cells. Preferentially binds to alpha-2,3- and alpha-2,6-linked sialic acid. Also binds disialogangliosides (disialogalactosyl globoside, disialyl lactotetraosylceramide and disialyl GalNAc lactotetraoslylceramide). The sialic acid recognition site may be masked by cis interactions with sialic acids on the same cell surface.…	https://www.uniprot.org/uniprot/Q9Y286	protease inhibitor(PC00191)
SNAP23	O00161	Synaptosomal-associated protein 23	ENSG00000092531	SNAP23	15	Essential component of the high affinity receptor for the general membrane fusion machinery and an important regulator of transport vesicle docking and fusion.	https://www.uniprot.org/uniprot/O00161	SNARE protein(PC00034)
SOST	Q9BQB4	Sclerostin	ENSG00000167941	SOST	17	Negative regulator of bone growth that acts through inhibition of Wnt signaling and bone formation.	https://www.uniprot.org/uniprot/Q9BQB4	serine protease(PC00203)
SSC4D	Q8WTU2	Scavenger receptor cysteine-rich domain-containing group B protein	ENSG00000146700	SSC4D	7	The scavenger receptor cysteine-rich (SRCR) superfamily is an ancient and highly conserved group of cell surface and/or secreted proteins, some of which are involved in the development of the immune system and the regulation of both innate and adaptive immune responses.	https://www.uniprot.org/uniprot/Q8WTU2	oxidoreductase(PC00176)
SUMF2	Q8NBJ7	Sulfatase-modifying factor 2	ENSG00000129103	SUMF2	7	Lacks formylglycine generating activity and is unable to convert newly synthesized inactive sulfatases to their active form. Inhibits the activation of sulfatases by SUMF1.	https://www.uniprot.org/uniprot/Q8NBJ7	nucleotide phosphatase(PC00173)
TFF2	Q03403	Trefoil factor 2	ENSG00000160181	TFF2	21	Inhibits gastrointestinal motility and gastric acid secretion. Could function as a structural component of gastric mucus, possibly by stabilizing glycoproteins in the mucus gel through interactions with carbohydrate side chains (By similarity).	https://www.uniprot.org/uniprot/Q03403	intercellular signal molecule(PC00207)
THOP1	P52888	Thimet oligopeptidase	ENSG00000172009	THOP1	19	Involved in the metabolism of neuropeptides under 20 amino acid residues long. Involved in cytoplasmic peptide degradation. Able to degrade the amyloid-beta precursor protein and generate amyloidogenic fragments.	https://www.uniprot.org/uniprot/P52888	metalloprotease(PC00153)
TINAGL1	Q9GZM7	Tubulointerstitial nephritis antigen-like	ENSG00000142910	TINAGL1	1	May be implicated in the adrenocortical zonation and in mechanisms for repressing the CYP11B1 gene expression in adrenocortical cells. This is a non catalytic peptidase C1 family protein (By similarity).	https://www.uniprot.org/uniprot/Q9GZM7	cysteine protease(PC00081)
TSHB	P01222	Thyrotropin subunit beta	ENSG00000134200	TSHB	1	Thyroid Stimulating Hormone Subunit Beta; Indispensable for the control of thyroid structure and metabolism.	https://www.uniprot.org/uniprot/P01222	peptide hormone(PC00179)
TXNDC5	Q8NBS9	Thioredoxin domain-containing protein 5	ENSG00000239264	TXNDC5	6	Possesses thioredoxin activity. Has been shown to reduce insulin disulfide bonds. Also complements protein disulfide-isomerase deficiency in yeast (By similarity)	https://www.uniprot.org/uniprot/Q8NBS9	chaperone(PC00072)
TYMP	P19971	Thymidine phosphorylase	ENSG00000025708	TYMP	22	May have a role in maintaining the integrity of the blood vessels. Has growth promoting activity on endothelial cells, angiogenic activity in vivo and chemotactic activity on endothelial cells in vitro. Catalyzes the reversible phosphorolysis of thymidine. The produced molecules are then utilized as carbon and energy sources or in the rescue of pyrimidine bases for nucleotide synthesis.	https://www.uniprot.org/uniprot/P19971	glycosyltransferase(PC00111)
TYRO3	Q06418	Tyrosine-protein kinase receptor TYRO3	ENSG00000092445	TYRO3	15	Receptor tyrosine kinase that transduces signals from the extracellular matrix into the cytoplasm by binding to several ligands including TULP1 or GAS6. Regulates many physiological processes including cell survival, migration and differentiation. Ligand binding at the cell surface induces dimerization and autophosphorylation of TYRO3 on its intracellular domain that provides docking sites for do…	https://www.uniprot.org/uniprot/Q06418	transmembrane signal receptor(PC00197)
USP8	P40818	Ubiquitin carboxyl-terminal hydrolase 8	ENSG00000138592	USP8	15	Hydrolase that can remove conjugated ubiquitin from proteins and therefore plays an important regulatory role at the level of protein turnover by preventing degradation. Converts both 'Lys-48' an 'Lys-63'-linked ubiquitin chains. Catalytic activity is enhanced in the M phase. Involved in cell proliferation. Required to enter into S phase in response to serum stimulation. May regulate T-cell anerg…	https://www.uniprot.org/uniprot/P40818	cysteine protease(PC00081)
VCAN	P13611	Versican core protein	ENSG00000038427	VCAN	5	May play a role in intercellular signaling and in connecting cells with the extracellular matrix. May take part in the regulation of cell motility, growth and differentiation. Binds hyaluronic acid.	https://www.uniprot.org/uniprot/P13611	extracellular matrix glycoprotein(PC00100)

## Sheet: 2 Cohort Information
Cohort	Full name	Design	Ancestry	PMID	Description	Sample for proteomics	Genotyping array	Imputation panel	Sample size after QC	Sample size male	Sample size female		Acknowledgements
COSM-C	Cohort of Swedish Men - Clinical	Population-based cohort study	European	25352269	COSM-C is a subcohort within the Swedish national research infrastructure SIMPLER and a detailed description can be found at https://simpler4health.se/. The Swedish Infrastructure for Medical Population-Based Life-Course and Environmental Research (SIMPLER) was established >30 years ago. It includes data and biospecimens from 110,000 women and men born 1914-1952, and living in Uppsala, Västmanlan…	Fasting EDTA plasma	Illumina GSA	HRC.r1.1	6234	4075	2159	6234	SMCC and COSMC are subcohorts within the Swedish national research infrastructure SIMPLER (https://www.simpler4health.se/), supported by funding from the Swedish Research Council grants No. 2015-03257, 2017-00644, 2017-06100, and 2019-01291 to Karl Michaëlsson) and funding from Olle Engkvist Byggmästares stiftelse (SOEB). We acknowledge the national research infrastructure SIMPLER for generation …
SMCC	Swedish Mammography Cohort - Clinical	Population-based cohort study	European	25352269	SMC is a subcohort within the Swedish national research infrastructure SIMPLER and a detailed description can be found at https://simpler4health.se/. The Swedish Infrastructure for Medical Population-Based Life-Course and Environmental Research (SIMPLER) was established >30 years ago. It includes data and biospecimens from 110,000 women and men born 1914-1952, and living in Uppsala, Västmanland a…	Fasting EDTA plasma	Illumina GSA	HRC.r1.1	4479	0	4479	4479	SMCC and COSMC are subcohorts within the Swedish national research infrastructure SIMPLER (https://www.simpler4health.se/), supported by funding from the Swedish Research Council grants No. 2015-03257, 2017-00644, 2017-06100, and 2019-01291 to Karl Michaëlsson) and funding from Olle Engkvist Byggmästares stiftelse (SOEB). We acknowledge the national research infrastructure SIMPLER for generation …
ORCADES	Orkney Complex Disease Study	Population-based	European	18760389	The Orkney Complex Disease Study (ORCADES) is a family-based, cross-sectional study that seeks to identify genetic factors influencing cardiovascular and other disease risk in the isolated archipelago of the Orkney Isles in northern Scotland. Genetic diversity in this population is decreased compared to Mainland Scotland, consistent with the high levels of endogamy historically. 2078 participants…	Fasting EDTA plasma	Illumina HumanHap300 beadchip (n=890) or the Illumina Omni1 (n=304) or Illumina OmniExpress beadchips (n=1073)	HRC.r1-1	991	440	551	991	The Orkney Complex Disease Study (ORCADES) was supported by the Chief Scientist Office of the Scottish Government (CZB/4/276, CZB/4/710), a Royal Society URF to J.F.W., the MRC Human Genetics Unit quinquennial programme “QTL in Health and Disease”, Arthritis Research UK and the European Union framework program 6 EUROSPAN project (contract no. LSHG-CT-2006-018947). DNA extractions were performed a…
EPIHEALTH	Epihealth	Population-based	European	23435790	Inclusion: Age 45-75. Living in Uppsala or Malmö, Sweden. Random invitation stratified by age and sex.	Fasting EDTA plasma	Illumina ExomeCOre	HRC	2340	1176	1164	2340	The study was funded by the Swedish research council.
ULSAM	Uppsala Longitudinal Study of Adult Men	Population-based (seniors)	European	30278808	ULSAM-70 is a unique, ongoing, prospective study that began in 1970 (https://www.pubcare.uu.se/ulsam/). The study was based on all available men (N=1,221), born between 1920 and 1924, in Uppsala County (Sweden), with the principal objective of identifying risk factors for T2D and CVD.	EDTA plasma	Illumina Omni2.5+Metabochip	HRC	860	860	0	860	The study was supported by the Uppsala University Hospital.
FENLAND	Fenland Study	Population-based	European	https://www.mrc-epid.cam.ac.uk/research/studies/fenland/information-for-researchers/	The Fenland study is a population-based cohort of 12,435 participants of Caucasian-ancestry born between 1950 and 1975 who underwent detailed phenotyping at the baseline visit from 2005 to 2015. Participants were recruited from general practice surgeries in the Cambridgeshire region in the UK. Exclusion criteria were: clinically diagnosed diabetes mellitus, inability to walk unaided, terminal ill…	Fasting EDTA plasma	Affymetrix UK Biobank Axiom	HRC + UK10K+1000G	484	257	227	484	The Fenland Study (10.22025/2017.10.101.00001) is funded by the Medical Research Council (MC_UU_12015/1). We are grateful to all the volunteers and to the General Practitioners and practice staff for assistance with recruitment. We thank the Fenland Study Investigators, Fenland Study Co-ordination team and the Epidemiology Field, Data and Laboratory teams. We further acknowledge support for genom…
RISC	Relationship between Insulin Sensitivity and Cardiovascular disease	Population-based	European	14968294	The RISC cohort is the first combined activity of the European Group for the Study of Insulin Resistance (EGIR) (http://www.egir.org/egirrisc/status.html). The project involved the enrolment of nearly 1,300 participants (55% females) across 19 centers in Europe between 2002-2004. Subjects were age 30-60 years with a low CVD risk (blood pressure <140/90 mmHg, total cholesterol <300 mg/d, triglycer…	EDTA plasma	Affymetrix	HRC	768	345	423	768	The RISC study was supported by the EU 5th Framework (EU contract QLG1-CT-2001-01252) with additional funding from Astra Zeneca.
ASAP	The Advanced Study of Aortic Pathology	Cross-sectional	European	20562444	The Advanced Study of Aortic Pathology (ASAP) is a prospective, single-center, cross-sectional study of patients with aortic valve or ascending aortic disease with an indication for elective surgery. Patients were classified based on aortic valve cuspidity and dilatation. Non-dilated patients were operated due to dysfunctional valves. Patients with syndromic aortic pathologies, dissection, and/or…	EDTA plasma	Illumina Human 610W-Quad Beadarrays	1000G	538	357	181	538	The ASAP study was supported by the Swedish Research Council [12660]; the Swedish Heart-Lung Foundation [20180451]; the Stockholm County Council [20180072]; and a donation by Fredrik Lundberg.
Qmdiabet	The Quatar Metabolomics Study on Diabetes	Case/control	Arab, Indian, Filipino		The Quatar Metabolomics Study on Diabetes (QMDiab) type 2 diabetes case-control, which was conducted in 2012 at the Dermatology Department of Hamad Medical Corporation and the Weill Cornell Medical College in Doha, Qatar.				299	151	148	299
DIRECT	Diabetes Research on Patient Stratification	Population-based cohort study	European	32002573	The DIRECT (Diabetes Research on Patient Stratification) consortium includes pre-diabetic participants (target sample size 2,200–2,700) and patients with newly diagnosed type 2 diabetes (target sample size ~1,000) pro existing cohort studies across Europe: Metabolic Syndrome in Men (METSIM) (Finland); Relationship between Insulin Sensitivity and Cardiovascular disease (RISC), Hoorn Meal Study (HM…	Fasting EDTA plasma	Illumina HumanCore array (HCE24 v1.0)	HRC	899 - diabetics, 2122 - prediabeties	533 - diabetics, 1604 prediabetics	366 - diabetics, 518 - prediabetics		The work leading to this publication has received support from the Innovative Medicines Initiative Joint Undertaking under grant agreement n°115317 (DIRECT, DIRECTdataaccess@Dundee.ac.uk), resources of which are composed of financial contribution from the European Union's Seventh Framework Programme (FP7/2007-2013) and EFPIA companies’ in kind contribution.
HELIC-Pomak	Hellenic Isolated Cohorts study - Pomak villages	Population-based	European	25373335	The Helic-Pomak cohort is comprised of individuals from the Pomak villages, a set of religiously isolated mountainous villages in the north of Greece				1594	476	1118	1594
HELIC-Manolis	Hellenic Isolated Cohorts study - Manolis	Population-based	European	25373335	The Helic-Manolis cohort is comprised of individuals from the mountanous Mylopotamos villages in Greece on the island of Crete				1389	611	778	1389

## Sheet: 3 Protein assay information
Gene	Protein	Epihealth	SMCC	COSMC	Pomak	MANOLIS	ORCADES	ASAP	RISC	FENLAND	QMDiabet	DIRECT (diabetics)	DIRECT (prediabetics)	Ulsam	Number of cohorts with >80%LOD	Included in meta analysis
ANXA4	Annexin A4	0.99513	0.996603	0.999184	0.9	0.84	0.99629	0.98969	0.81481	0.11	0.968553	0.937709	0.934496	0.86585	12	no
DIABLO	Diablo homolog, mitochondrial	0.989042	0.998002	0.999184	0.98	0.87	0.89136	0.9811	0.86574	0.14	0.965409	0.959956	0.969369	0.68598	11	no
ACP6	Lysophosphatidic acid phosphatase type 6	0.0109578	0.00319744	0.0114208	0	0	0.00557	0.00344	0.00185	0	0.00628931	0.0166852	0.0202639	0.01626	0	yes
ADGRE2	Adhesion G protein-coupled receptor E2	0.00243506	0	0.00842964	0	0	0.00093	0.00172	0.00093	0	0	0	0	0.01626	0	yes
ADGRG2	Adhesion G-protein coupled receptor G2	0.0296266	0	0.0085656	0	0	0.00186	0.00344	0.00093	0	0	0.0500556	0.0216777	0.01626	0	yes
AHCY	Adenosylhomocysteinase	0.997159	0.992206	0.99429	0.81	0.43	0.73259	0.99313	0.18333	0.19	0.779874	0.992214	0.994345	0.11789	7	yes
ALDH1A1	Retinal dehydrogenase 1	0.199675	0.00659472	0.314752	0	0	0.00093	0.00515	0.00278	0.01	0	0.0667408	0.0409991	0.01626	0	yes
ANGPT2	Angiopoietin-2	0.149756	0.00019984	0.0085656	0	0	0.00093	0.00344	0.41204	0	0	0.24142	0.32006	0.04878	0	yes
ANGPTL1	Angiopoietin-related protein 1	0.00243506	0	0.00842964	0	0	0.00093	0.00172	0.0037	0	0	0.00111235	0.000942507	0.01626	0	yes
ANGPTL7	Angiopoietin-related protein 7	0.0722403	0.00639488	0.039293	0	0.01	0.00371	0.00515	0.10833	0.01	0	0.719689	0.748822	0.01728	0	yes
ANXA11	Annexin A11	0.891234	0.970224	0.989395	0.48	0.58	0.56175	0.84192	0.65278	0.03	0.77673	0.457175	0.474552	0.57012	4	yes
APEX1	DNA-(apurinic or apyrimidinic site) lyase	0.785308	0.10012	0.681305	0.32	0.11	0.52925	0.52921	0.79167	0.1	0.245283	0.822024	0.890198	0.09451	2	yes
APLP1	Amyloid-like protein 1	0.00162338	0	0.00842964	0	0	0.00093	0.00172	0.00093	0	0	0	0	0.01626	0	yes
ARG1	Arginase-1	0.870942	0.855516	0.936914	0.19	0.2	0.97586	0.81271	0.67778	0.48	0.437107	0.919911	0.951461	0.79675	7	yes
BAG6	Large proline-rich protein BAG6	0.0710227	0.00019984	0.0085656	0	0	0.00093	0.00344	0.01204	0	0.00314465	0.439377	0.478322	0.01626	0	yes
CA13	Carbonic anhydrase 13	0.0109578	0.00039968	0.00870156	0.03	0.07	0.013	0.03608	0.17593	0.02	0	0.0311457	0.00282752	0.05691	0	yes
CANT1	Soluble calcium-activated nucleotidase 1	0.00162338	0	0.0085656	0	0	0.00093	0.00172	0.00093	0	0	0	0	0.01626	0	yes
CCDC80	Coiled-coil domain-containing protein 80	0.00284091	0	0.00842964	0	0	0.00093	0.00172	0.00093	0	0	0	0	0.01626	0	yes
CD164	Sialomucin core protein 24	0.00243506	0	0.010877	0	0	0.00093	0.00172	0.10185	0	0	0	0	0.01626	0	yes
CD1C	T-cell surface glycoprotein CD1c	0.00324675	0	0.00842964	0	0	0.00093	0.00172	0.00093	0	0	0	0.000471254	0.01626	0	yes
CD2AP	CD2-associated protein	0.00649351	0	0.00842964	0	0	0.00929	0.00859	0.00926	0	0	0.028921	0.00141376	0.01626	0	yes
CD79B	B-cell antigen receptor complex-associated protein beta chain	0.00689935	0.00019984	0.00842964	0	0	0.00093	0.00172	0.00093	0	0	0.0634038	0.0645617	0.01626	0	yes
CDH2	Cadherin-2	0.0393669	0.00019984	0.00842964	0	0	0.00093	0.00344	0.00185	0	0	0	0	0.01626	0	yes
CDHR5	Cadherin-related family member 5	0.00689935	0.00039968	0.00870156	0	0	0.00093	0.00172	0.00185	0	0	0.00111235	0.00235627	0.01626	0	yes
CHRDL2	Chordin-like protein 2	0.00487013	0.00019984	0.00842964	0	0.02	0.00093	0.00172	0.00093	0	0	0	0	0.01626	0	yes
CLEC5A	C-type lectin domain family 5 member A	0.00284091	0.00019984	0.00842964	0	0	0.00093	0.00172	0.00093	0	0	0	0	0.01626	0	yes
CLMP	CXADR-like membrane protein	0.144075	0.00039968	0.00842964	0	0	0.00186	0.00515	0.00556	0	0	0.424852	0.417621	0.01626	0	yes
CLSTN2	Calsyntenin-2	0.0113636	0.00019984	0.00842964	0	0	0.00093	0.00344	0.02407	0	0	0.00114811	0.00145138	0.01728	0	yes
CLUL1	Clusterin-like protein 1	0.00121753	0	0.00842964	0	0	0.00093	0.00172	0.00093	0	0	0	0	0.01626	0	yes
COMT	Catechol O-methyltransferase	0.789773	0.0227818	0.795785	0.42	0.08	0.11328	0.73024	0.78056	0.03	0.430818	0.461538	0.541848	0.4563	0	yes
CRKL	Crk-like protein	0.73336	0.0323741	0.200544	0.17	0.18	0.11513	0.61856	0.51481	0.03	0.0220126	0.261768	0.212869	0.01626	0	yes
CTSH	Pro-cathepsin H	0.594562	0.702238	0.958124	0.08	0.03	0.03343	0.12371	0.7713	0.16	0.342767	0.865406	0.846371	0.06809	3	yes
CTSO	Cathepsin O	0.0202922	0.00019984	0.00842964	0	0	0.00093	0.00344	0.00093	0	0	0.0200222	0.0230914	0.01626	0	yes
DAB2	Disabled homolog 2	0.773945	0.819345	0.987356	0.97	0.69	0.28598	0.68385	0.5963	0.04	0.971698	0.577308	0.630537	0.33537	4	yes
DDC	Aromatic-L-amino-acid decarboxylase	0.00121753	0	0.00842964	0	0	0.00093	0.00172	0.00093	0	0	0	0	0.01626	0	yes
DPP7	Dipeptidyl peptidase 2	0.954545	0.507994	0.969273	0.05	0.04	0.10492	0.85567	0.9213	0.13	0.874214	0.957731	0.969369	0.02236	7	yes
ENO2	Gamma-enolase	0.00852273	0	0.00842964	0	0	0.00093	0.00172	0.0787	0	0	0.0467186	0.00235627	0.01931	0	yes
ENPP7	Ectonucleotide pyrophosphatase/phosphodiesterase family member 7	0.0105519	0.000799361	0.00842964	0	0	0.00093	0.00172	0.28704	0	0	0	0.00188501	0.01829	0	yes
ENTPD5	Ectonucleoside triphosphate diphosphohydrolase 5	0.400974	0.000799361	0.162339	0	0	0.00093	0.0189	0.05648	0.01	0.00628931	0.845006	0.787131	0.02033	1	yes
FAM3C	Protein FAM3C	0.00243506	0	0.0085656	0	0	0.00093	0.00172	0.00093	0	0	0	0	0.01626	0	yes
FBP1	Fructose-1,6-bisphosphatase 1	0.342938	0.157674	0.136914	0.19	0.11	0.04921	0.51546	0.10741	0.14	0.283019	0.0322581	0.0711593	0.06199	0	yes
FCRL1	Fc receptor-like protein 1	0.00405844	0	0.00842964	0	0	0.00093	0.00172	0.00093	0	0	0	0	0.01626	0	yes
FKBP4	Peptidyl-prolyl cis-trans isomerase FKBP4	0.910714	0.611711	0.675731	0.38	0.17	0.46611	0.90893	0.69722	0.04	0.735849	0.680756	0.73327	0.74695	2	yes
GAL	Galanin peptides	0.00121753	0	0.00842964	0	0	0.00093	0.00172	0.00093	0	0	0	0	0.01626	0	yes
GHRL	Appetite-regulating hormone	0.0401786	0.00759392	0.0119646	0.15	0.68	0.01021	0.00687	0.00926	0	0.0283019	0.230256	0.237041	0.06301	0	yes
GLRX	Glutaredoxin-1	0.698458	0.469225	0.987084	0.6	0.08	0.86072	0.54296	0.39352	0.52	0.619497	0.886541	0.913761	0.5498	4	yes
GRAP2	GRB2-related adapter protein 2	0.0121753	0.00039968	0.0469069	0.55	0.32	0.03343	0.07388	0.36296	0.03	0.0503145	0.143493	0.0367578	0.1687	0	yes
HDGF	Hepatoma-derived growth factor	0.928571	0.718225	0.276818	0.56	0.61	0.78923	0.84536	0.58889	0.03	0.518868	0.620606	0.656218	0.58537	2	yes
IGFBPL1	Insulin-like growth factor-binding protein-like 1	0.0482955	0.00039968	0.00924541	0	0	0.00093	0.00172	0.00093	0	0.00314465	0.0229621	0.0251572	0.01626	0	yes
ITGB7	Integrin beta-7	0.726055	0.981015	0.923317	0.26	0.09	0.8338	0.3677	0.87407	0.62	0.691824	0.996663	0.996701	0.03862	6	yes
KLK10	Kallikrein-10	0.0219156	0.113709	0.71584	0	0	0.00093	0.00344	0.00093	0	0.00314465	1	0.999515	0.01626	2	yes
KYAT1	Kynurenine-oxoglutarate transaminase 1	0.00324675	0	0.0085656	0	0	0.00093	0.00172	0.00093	0	0	0.00222469	0	0.01626	0	yes
LILRA5	Leukocyte immunoglobulin-like receptor subfamily A member 5	0.00202922	0	0.0085656	0	0	0.00093	0.00172	0.00093	0	0	0	0	0.01626	0	yes
LRIG1	Leucine-rich repeats and immunoglobulin-like domains protein 1	0.00405844	0	0.00842964	0	0	0.00093	0.00172	0.00093	0	0	0.00111235	0.000471254	0.01626	0	yes
LRP11	Low-density lipoprotein receptor-related protein 11	0.00527597	0	0.00842964	0	0	0.00093	0.00172	0.00093	0	0	0.00222469	0.000942507	0.01626	0	yes
MCFD2	Multiple coagulation factor deficiency protein 2	0.00446429	0	0.0096533	0	0	0.00093	0.00172	0.00093	0	0	0	0	0.01626	0	yes
MEP1B	Meprin A subunit beta	0.210633	0.155875	0.159619	0.15	0.08	0.08449	0.1323	0.08148	0.08	0.103774	0.245695	0.213353	0.01931	0	yes
METRNL	Meteorin-like protein	0.00284091	0	0.00842964	0	0	0.00093	0.00172	0.00093	0	0	0.00111235	0.000471254	0.01626	0	yes
NADK	NAD kinase	0.00568182	0	0.00842964	0	0	0.00093	0.00172	0.00093	0	0	0.0189099	0.0108388	0.01626	0	yes
NECTIN2	Nectin-2	0.00121753	0	0.00842964	0	0	0.00093	0.00172	0.00093	0	0	0	0	0.01626	0	yes
NOMO1	Nodal modulator 1	0.00446429	0	0.0085656	0	0	0.00093	0.00172	0.00093	0	0	0	0	0.01626	0	yes
NPDC1	Neural proliferation differentiation and control protein 1	0.00284091	0.00019984	0.00842964	0	0	0.00093	0.00172	0.00093	0	0	0.00111235	0.000471254	0.01626	0	yes
NPTXR	Neuronal pentraxin receptor	0.00892857	0.00019984	0.00842964	0	0	0.00093	0.00172	0.00093	0	0	0.0133482	0.00377003	0.01626	0	yes
NQO2	Ribosyldihydronicotinamide dehydrogenase [quinone]	0.986201	0.982214	0.997009	0.86	0.83	0.26555	0.93127	0.18704	0.83	0.962264	0.985539	0.991989	0.27236	10	yes
NTPROBNP	N-terminal prohormone brain natriuretic peptide	0.158685	0.00039968	0.00938137	0.07	0.47	0.00279	0.00344	0.025	0.02	0.113208	0.194661	0.140434	0.01626	0	yes
PAG1	Phosphoprotein associated with glycosphingolipid-enriched microdomains 1	0.180195	0.0181855	0.0828008	0	0.01	0.01578	0.00344	0.02593	0.02	0.0786164	0.610679	0.609331	0.01626	0	yes
PILRB	Paired immunoglobulin-like type 2 receptor beta	0.00243506	0	0.00842964	0	0	0.00093	0.00172	0.00093	0	0	0	0	0.01626	0	yes
PPP1R2	Protein phosphatase inhibitor 2	0.176948	0.00019984	0.00938137	0.03	0.02	0.01021	0.04811	0.11019	0.01	0	0.193548	0.107917	0.02439	0	yes
QDPR	Dihydropteridine reductase	0.0036526	0	0.00842964	0	0	0.00093	0.00172	0.21759	0	0	0.00222469	0	0.03252	0	yes
REG4	Regenerating islet-derived protein 4	0.00202922	0	0.00842964	0	0	0.00093	0.00172	0.00093	0	0	0	0	0.01626	0	yes
RNASE3	Eosinophil cationic protein	0.620942	0.0177858	0.106594	0.02	0.02	0.0065	0.07216	0.06481	0.02	0.00943396	0.348165	0.491517	0.01829	0	yes
ROR1	Inactive tyrosine-protein kinase transmembrane receptor ROR1	0.0401786	0.00019984	0.00842964	0	0	0.00093	0.00344	0.00093	0	0	0.0211346	0.0108388	0.01626	0	yes
RTN4R	Reticulon-4 receptor	0.294237	0.0311751	0.0492182	0	0	0.00186	0.02405	0.02407	0.01	0	0.588432	0.780396	0.01626	0	yes
S100P	Protein S100-P	0.970779	0.91207	0.996873	0.77	0.17	0.94986	0.85739	0.98796	0.99	0.657233	0.987764	0.992931	0.53557	9	yes
SDC4	Syndecan-4	0.0202922	0.00019984	0.00842964	0	0	0.00093	0.00515	0.02315	0	0	0.0206659	0.0135462	0.01626	0	yes
SEMA3F	Semaphorin-3F	0.00852273	0.00019984	0.00842964	0	0	0.00093	0.00172	0.00926	0	0	0.00222469	0.00282752	0.01626	0	yes
SERPINB6	Serpin B6	0.00527597	0	0.0527532	0	0	0.00093	0.00172	0.53796	0	0	0.0631458	0.0154739	0.01626	0	yes
SERPINB8	Serpin B8	0.663149	0.548761	0.394969	0.02	0.06	0.63138	0.01031	0.70463	0	0.566038	0.910448	0.928917	0.1626	2	yes
SIGLEC7	Sialic acid-binding Ig-like lectin 7	0.0036526	0	0.00842964	0	0	0.00093	0.00172	0.00185	0	0	0.00222469	0.00329877	0.01626	0	yes
SNAP23	Synaptosomal-associated protein 23	0.0454545	0.00759392	0.406526	0.41	0.33	0.04735	0.1512	0.26111	0.03	0.210692	0.223582	0.0796418	0.04167	0	yes
SOST	Sclerostin	0.00405844	0.00019984	0.00842964	0	0	0.00093	0.00172	0.00093	0	0	0	0	0.01626	0	yes
SSC4D	Scavenger receptor cysteine-rich domain-containing group B protein	0.431006	0.160472	0.149014	0.01	0.03	0.07149	0.30412	0.27315	0.1	0.0283019	0.143493	0.204053	0.04268	0	yes
SUMF2	Sulfatase-modifying factor 2	0.0036526	0.000999201	0.00897349	0	0	0.01021	0.00172	0.00556	0	0	0.00222469	0	0.01626	0	yes
TFF2	Trefoil factor 2	0.00243506	0	0.00842964	0	0	0.00093	0.00172	0.00093	0	0	0	0.000471476	0.01626	0	yes
THOP1	Thimet oligopeptidase	0.0036526	0	0.0085656	0	0	0.00093	0.00172	0.1213	0	0	0.00111235	0.000942507	0.01829	0	yes
TINAGL1	Tubulointerstitial nephritis antigen-like	0.00284091	0	0.00842964	0	0	0.00093	0.00172	0.00093	0	0	0	0	0.01626	0	yes
TSHB	Thyrotropin subunit beta	0.0418019	0.0161871	0.0149558	0.02	0.02	0.0195	0.02749	0.01111	0.01	0.00943396	0.0278087	0.0164939	0.02439	0	yes
TXNDC5	Thioredoxin domain-containing protein 5	0.682224	0.0283773	0.00897349	0	0.02	0.00464	0.01031	0.075	0.01	0	0.508343	0.547597	0.01931	0	yes
TYMP	Thymidine phosphorylase	0.00202922	0	0.0209381	0.01	0	0.00093	0.00172	0.3037	0	0	0.14238	0.0891089	0.01626	0	yes
TYRO3	Tyrosine-protein kinase receptor TYRO3	0.0620942	0.00019984	0.0085656	0	0	0.00093	0.00344	0.00093	0	0	0.0300334	0.0197926	0.01626	0	yes
USP8	Ubiquitin carboxyl-terminal hydrolase 8	0.882711	0.978417	0.981373	0.61	0.14	0.70474	0.89863	0.78241	0.05	0.924528	0.882091	0.889727	0.24797	7	yes
VCAN	Versican core protein	0.0405844	0	0.00842964	0	0	0.00093	0.00344	0.00093	0	0	0.00444939	0.00235627	0.01626	0	yes
Legend
Each row represents one protein and cohorts are Columns C-O. Percentage is the percentage of samples where the protein is below the level of detection (LOD). Cohorts where greater than 80% of samples were below the level of detection were excluded from the meta analysis.
Number of cohorts with >80%LOD	Sum of the number of cohorts that had >80% samples below the LOD for a given protein
Included in meta analysis	Whether the protein was included in the analysis. Two proteins (ANXA4 and DIABLO) were excluded because only one cohort had < 80% below LOD
Red colored cells represent when percent LOD is > 80%

## Sheet: 4 MR outcomes
Name	MRBase_ID	PMID	Consortium	Year	Ancestry	N_total
Age at menarche	ieu-a-1095	25231870	ReproGen	2014	EUR	182416
Age at menopause	ieu-a-1004	26414677	ReproGen	2015	EUR	69360
Alcohol - maximum habitual use	NA	31151762	MVP	2019	EUR	126936
Alcohol use disorder	NA	30940813	MVP	2019	TE	274391
Alzheimers disease	ieu-b-2	30820047	ADGC	2019	EUR	63926
Atrial fibrillation	ebi-a-GCST006414	30061737	NA	2018	EUR	1030836
AUDITC (alcohol use disorders identification tes)	NA	30940813	MVP	2019	TE	272842
Body mass index (BMI)	NA	30239722	Meta analysis	2018	EUR	484563
Bone Mineral Density	ieu-a-46	22504420	GEFOS	2012	TE	32961
Breast Cancer	ieu-a-1126	29059683	BCAC	2017	EUR	228951
Coronary artery disease	NA	35915156	MVP, meta-analysis	2021	EUR	292438
Chronic Kidney disease	ieu-a-1102	26831199	CKDGen	2015	TE	117165
Diastolic blood pressure	NA	30578418	MVP	2019	TE	318492
DepressiveSymptoms	ieu-a-1000	27089181	SSGAC	2016	EUR	161460
Eczema	ieu-a-996	26482879	EAGLE	2014	EUR	40835
Fasting Glucose	ieu-b-114	22885924	MAGIC	2012	EUR	133010
Fasting Insulin	ieu-b-116	22885924	MAGIC	2012	EUR	108557
Glomerular filtration rate (GFR)	NA	6710266	MVP	2019	TE	280722
High density lipoproteins (LDL)	NA	30275531	MVP	2018	EUR	210967
Hgba1c	ieu-b-103	20858683	MAGIC	2010	EUR	46368
Inflammatory bowel disease (IBD)	ieu-a-292	23128233	IIBDGC	2022	EUR	75000
Low density lipoprotein (LDL)	NA	30275531	MVP	2018	EUR	215196
Major Depressive Disorder	ieu-a-1187	29700475	PGC	2018	EUR	480359
Obesity	ieu-a-90	23563607	GIANT	2013	EUR	98697
Opioid Use Disorder	NA	32492095	MVP	2020	TE	114795
Peripheral arterial disease (PAD)	NA	31285632	MVP	2019	EUR	174992
Pulse pressure	NA	30578418	MVP	2019	TE	318475
Primary Biliary Cirrhosis	ebi-a-GCST003129	26394269	NA	2015	EUR	13239
Problematic Alcohol Use	NA	PMC7485556	MVP	2020	EUR	435563
Prostate Cancer	ieu-b-85	29892016	PRACTICAL	2018	EUR	140254
Rheumatoid Arthritis	ebi-a-GCST002318	24390342	NA	2013	EUR	57284
Systolic blood pressure	NA	30578418	MVP	2019	TE	318891
Schizophrenia	ieu-a-22	25056061	PGC	2014	TE	82315
Serum Creatinine	ieu-a-1105	26831199	CKDGen	2015	TE	133814
Systemic lupus erythematosis (SLE)	ebi-a-GCST003156	26502338	NA	2015	EUR	14267
Type 1 diabetes	ebi-a-GCST005536	25751624	NA	2015	EUR	29652
Type 2 diabetes	NA	PMC7343592	MVP	2020	EUR	1114458
Total cholesterol	NA	30275531	MVP	2018	TE	297626
Triglycerides	NA	30275531	MVP	2018	EUR	211491
Venous thromboembolism (VTE)	NA	31676865	MVP	2019	EUR	190266
Waist hip ratio (adjusted for BMI)	NA	6298238	Meta analysis	2018	EUR
Legend
Name	Description/name of outcome
MRBase_ID	ID from R package MR Base (if applicable)
PMID	Pub med ID
Consortium	Consortium through which analysis performed
Year	Year published
Ancestry	Ancestries included (EUR = European, TE = transethnic )
N_total	Total number of individuals included

## Sheet: 5a Pooled pQTLs
Chr	Position	Reference Allele	Other allele	EAF	Beta	SE	i2	n_studies	n_samples	effects	P	Protein	Cis/Trans	rsID	MR Instrument?
8	20150177	A	G	0.672327	0.062193	0.009862	0	13	23008	++++++++++++-	5.47e-10	GHRL_Q9UBU3	trans	rs28690412	yes
8	134470533	C	A	0.216656	0.064241	0.010352	0	13	23008	+++++++++-+++	5.45e-10	CCDC80_Q76M96	trans	rs72718252	yes
17	64294581	C	T	0.008398	0.397193	0.063183	0	6	17542	?+++???++?+??	5.29e-10	CDHR5_Q9HBB8	trans	rs117280021	yes
12	112083162	T	C	0.402953	0.058356	0.009332	0.031014	13	22922	+++++++++++++	4.97e-10	TYMP_P19971	trans	rs11065991	yes
11	74265980	A	G	0.218129	0.069807	0.011209	0	13	23008	+++++++++++++	4.73e-10	CHRDL2_Q6WN34	cis	rs1791495	yes
20	60969451	T	C	0.209575	-0.06908	0.01098	0.024492	13	23008	----------+--	4.62e-10	TINAGL1_Q9GZM7	trans	rs2427308	yes
16	11799367	A	C	0.275765	-0.069419	0.010954	0.059644	13	23008	-------------	3.95e-10	CD1C_P29017	trans	rs55962409	yes
7	50473751	A	G	0.172505	0.076953	0.0123	0	13	23008	++++++-++++++	3.94e-10	DDC_P20711	cis	rs6944602	yes
7	56775221	G	A	0.029335	-0.730343	0.116728	0.931494	11	22171	?-----?---+--	3.93e-10	SUMF2_Q8NBJ7	trans	rs142211235	yes
14	39690854	C	A	0.818997	-0.075352	0.011876	0	13	23008	+------+-----	3.83e-10	SUMF2_Q8NBJ7	trans	rs1998194	yes
17	7001297	T	C	0.004551	0.649136	0.102233	0	3	13053	?+++?????????	3.79e-10	CD79B_P40259	trans	rs150983647	yes
6	7879407	C	T	0.446122	-0.053914	0.008603	0	13	23008	-----------+-	3.68e-10	TXNDC5_Q8NBS9	cis	rs267172	yes
7	55699620	G	A	0.079008	0.13479	0.021471	0.233408	12	22709	?++++++++++++	3.43e-10	SUMF2_Q8NBJ7	cis	rs113591713	yes
9	38411984	C	G	0.019401	0.218357	0.034711	0.010546	8	18609	?+++?+?+??+++	3.16e-10	IGFBPL1_Q8WX77	cis	rs143563064	yes
1	156801939	A	T	0.029026	-0.187852	0.02973	0	10	19581	?--------+-	2.64e-10	HDGF_P51858	cis	rs116309842	yes
9	38587667	A	G	0.009985	-0.463949	0.073388	0	3	13052	?---?????????	2.58e-10	IGFBPL1_Q8WX77	cis	rs149722852	yes
6	1648955	T	C	0.094348	0.128508	0.019926	0.288847	13	23008	++++++++++-++	2.44e-10	GAL_P22466	trans	rs12527698	yes
10	104342804	A	G	0.3132	0.061893	0.009668	0	13	22925	+++++++-+++++	2.42e-10	SDC4_P31431	trans	rs11591571	yes
6	149595191	A	T	0.035413	0.218289	0.034281	0.35713	12	22709	?++++++++++++	1.92e-10	LRP11_Q86VZ4	trans	rs12206694	yes
17	77716799	A	G	0.01371	0.930997	0.14576	0.828243	4	14044	?+++?+???????	1.69e-10	ENPP7_Q6UWV6	cis	rs151138055	yes
1	28392536	G	A	0.0674	-0.122328	0.018838	0	12	22707	?---+--------	1.6e-10	SSC4D_Q8WTU2	trans	rs72658352	yes
11	126260222	T	G	0.225036	0.083395	0.012852	0	11	20014	++++--++??+++	1.59e-10	ADGRG2_Q8IZP9	trans	rs12288031	yes
14	94672731	C	T	0.036311	0.187813	0.029124	0.134645	12	22708	?++++++-+++++	1.59e-10	NOMO1_Q15155	trans	rs112458284	yes
1	156740434	A	C	0.018619	-0.241471	0.037701	0	7	16730	?--?-??----	1.5e-10	HDGF_P51858	cis	rs144189373	yes
6	131844367	A	G	0.19846	-0.163864	0.025337	0.065119	6	5294	------	1.35e-10	ARG1_P05089	cis	rs2781640	yes
12	122216910	G	A	0.113421	0.105146	0.016179	0.08854	13	22925	+++++++++++++	1.29e-10	SDC4_P31431	trans	rs11553699	yes
18	29503647	A	G	0.021125	-0.271202	0.042181	0.026362	10	19632	?-------??---	1.28e-10	MEP1B_Q16820	cis	rs201474073	yes
12	7539260	C	T	0.039241	0.247207	0.038079	0.48826	12	21613	+++++++++?+++	1.22e-10	NADK_O95544	trans	rs7485194	yes
10	17885233	G	T	0.287239	0.082042	0.012576	0	10	19476	++++++?+??+++	1.05e-10	ADGRE2_Q9UHX3	trans	rs114047680	yes
7	6528309	A	G	0.239365	0.076387	0.011648	0.078344	13	23008	+++++++++++++	9.73e-11	SUMF2_Q8NBJ7	trans	rs7783398	yes
1	158155967	G	A	0.09683	-0.099564	0.015378	0	13	23008	-------------	9.52e-11	CD1C_P29017	cis	rs16839951	yes
3	52198853	T	G	0.218282	-0.075679	0.011492	0	13	23008	-------------	8.78e-11	SEMA3F_Q13275	trans	rs113582976	yes
15	77509207	C	T	0.018239	-0.360815	0.055592	0	6	9922	?----?-??-	8.56e-11	CTSH_P09668	trans	rs62008411	yes
19	33744872	A	T	0.45178	-0.062952	0.009525	0	13	23008	+------------	8.23e-11	FCRL1_Q96LA6	trans	rs8107162	yes
6	2985254	G	A	0.353025	0.058542	0.00896	0	13	22841	+++++++++++++	8.19e-11	SERPINB6_P35237	cis	rs34791093	yes
3	67164555	C	T	0.013253	-0.29693	0.045151	0	8	19797	?---???----?-	7.46e-11	LRIG1_Q96JA1	trans	rs191362327	yes
6	149636032	C	A	0.031682	0.203936	0.031259	0.095953	10	20830	?+++?++++?+++	6.84e-11	LRP11_Q86VZ4	trans	rs72999863	yes
18	29757096	G	C	0.023814	-0.489448	0.0749	0.7595	9	20209	?---?-?--?---	6.37e-11	MEP1B_Q16820	cis	rs79730718	yes
1	147226262	A	G	0.02593	0.210686	0.032128	0.003899	11	22225	+++?+++?++--+	5.46e-11	ACP6_Q9NPH0	cis	rs12724666	yes
1	147382534	T	A	0.03602	0.172286	0.026268	0	11	21314	++++-++?+?+++	5.43e-11	ACP6_Q9NPH0	cis	rs74123747	yes
1	145660401	G	A	0.020803	-0.472001	0.071186	0.567358	9	19177	-----?-???---	4.67e-11	ACP6_Q9NPH0	trans	rs114268187	yes
6	150009546	G	A	0.027076	-0.211825	0.03217	0	10	20776	?----+?--?---	4.56e-11	LRP11_Q86VZ4	cis	rs180950301	yes
17	62018773	C	T	0.340511	-0.093227	0.013962	0.422588	13	23008	----------+--	4.54e-11	CD79B_P40259	cis	rs2070720	yes
10	63754024	A	T	0.338739	0.065599	0.009785	0	13	23008	-++++++++++-+	4.42e-11	FCRL1_Q96LA6	trans	rs9414758	yes
3	186312012	C	G	0.016587	0.273713	0.041024	0	8	18693	?+++?+?+??+++	4.36e-11	CDHR5_Q9HBB8	trans	rs141245563	yes
22	19956553	G	C	0.045407	-0.138324	0.020982	0	13	22925	----------+--	4.32e-11	COMT_P21964	cis	rs9332381	yes
19	54687334	G	C	0.463142	-0.064735	0.009688	0	12	22470	------?------	4.31e-11	SUMF2_Q8NBJ7	trans	rs254283	yes
4	187126077	G	C	0.422999	0.057415	0.00864	0	13	22841	+++++++++++-+	3.89e-11	SERPINB6_P35237	trans	rs7667777	yes
15	40404351	A	G	0.037311	0.177637	0.026832	0.071225	12	22709	?++++++++++++	3.58e-11	TYRO3_Q06418	trans	rs72731428	yes
5	115351224	A	G	0.185995	0.077573	0.01153	0.030307	13	23008	+++++++-+++++	3.3e-11	SOST_Q9BQB4	trans	rs17138667	yes
6	44591721	A	G	0.103094	0.101872	0.015151	0	13	23008	+++++++++++++	3.19e-11	CD1C_P29017	trans	rs79894332	yes
7	97848988	T	C	0.010683	-0.410033	0.061044	0.087397	5	14904	?---?-??????-	2.96e-11	PILRB_Q9UKJ0	trans	rs563064633	yes
9	139936141	A	G	0.074514	-0.113012	0.016799	0	13	23007	------------+	2.69e-11	NPDC1_Q9NQX5	cis	rs13289619	yes
1	147390419	C	T	0.016959	-0.322335	0.048294	0.055175	7	17925	---?-?????---	2.48e-11	ACP6_Q9NPH0	cis	rs189981470	yes
17	7088923	G	A	0.425562	-0.064669	0.009675	0.036193	13	23008	+----------+-	2.32e-11	ADGRE2_Q9UHX3	trans	rs11650232	yes
9	136214276	A	C	0.115993	-0.12616	0.018729	0.258692	13	23008	+---+--------	2.28e-11	TYRO3_Q06418	trans	rs28658542	yes
11	61582708	C	T	0.316897	0.065632	0.009718	0	12	22054	-+++++++++++	2.21e-11	ENTPD5_O75356	trans	rs174561	yes
7	101175010	A	G	0.046891	-0.177326	0.026231	0.107645	10	19715	?-------??---	2.21e-11	PILRB_Q9UKJ0	trans	rs76939412	yes
21	43760617	A	G	0.229906	-0.085533	0.012608	0.166059	13	23007	----------+--	1.92e-11	TFF2_Q03403	cis	rs692241	yes
6	10535591	C	A	0.509354	0.06343	0.009258	0	13	23008	++++++++++-++	1.65e-11	FCRL1_Q96LA6	trans	rs509227	yes
13	109003805	T	C	0.020076	0.310736	0.045326	0.252076	11	22171	?+++++?++++++	1.6e-11	FCRL1_Q96LA6	trans	rs150861794	yes
14	73477161	A	T	0.011702	-0.352207	0.051733	0	5	15980	?---??????--	1.53e-11	ENTPD5_O75356	trans	rs573758988	yes
12	590545	G	A	0.39903	0.064635	0.009421	0.029253	13	23008	+++++++++++-+	1.34e-11	ANGPTL1_O95841	trans	rs215225	yes
16	56990716	A	C	0.317102	0.068511	0.009855	0	13	23008	+++++++++++++	1.34e-11	CLUL1_Q15846	trans	rs247617	yes
20	44547970	T	C	0.740639	-0.070536	0.010322	0	12	22054	----+-------	1.29e-11	ENTPD5_O75356	trans	rs2868346	yes
17	6991012	T	C	0.004549	0.7509	0.108772	0	3	13053	?+++?????????	1.16e-11	FCRL1_Q96LA6	trans	rs188743906	yes
9	97731940	T	C	0.020581	-0.358833	0.052254	0.460264	11	22171	?-----?------	1.09e-11	FBP1_P09467	cis	rs189214269	yes
12	29520706	C	T	0.289559	0.071161	0.010279	0	13	23008	+++++++++++++	1.02e-11	FCRL1_Q96LA6	trans	rs10128781	yes
12	104000319	G	T	0.674276	0.067256	0.009704	0.000823	13	23008	-++++++++++++	8.9e-12	APLP1_P51693	trans	rs1070073	yes
19	51635745	T	C	0.279283	0.119803	0.017557	0.417914	11	19987	+++++++++++	8.87e-12	KLK10_O43240	cis	rs56915529	yes
7	98387865	A	G	0.023887	-0.25497	0.0373	0.062274	11	22170	?-----?------	8.16e-12	PILRB_Q9UKJ0	trans	rs191803655	yes
1	147177376	C	T	0.011473	-0.516651	0.075558	0.362773	7	17794	---?-?-???-?-	8.04e-12	ACP6_Q9NPH0	cis	rs146630571	yes
17	66985691	T	A	0.051145	-0.147771	0.021585	0	12	22709	?----------+-	7.59e-12	GAL_P22466	trans	rs118015720	yes
19	54815447	T	C	0.017038	-0.431322	0.062972	0.417501	9	20291	?---?-?--?-+-	7.41e-12	LILRA5_A6NI73	cis	rs117574233	yes
7	127230352	T	G	0.229554	-0.097723	0.014077	0.293187	13	23008	-------+-----	7.4e-12	SUMF2_Q8NBJ7	trans	rs28482154	yes
13	43200103	A	G	0.032904	0.17116	0.024631	0	12	22709	?++++++++++++	7.35e-12	SOST_Q9BQB4	trans	rs78667121	yes
1	147372010	G	A	0.02329	-0.263338	0.038403	0	9	19059	--?--???-----	7.02e-12	ACP6_Q9NPH0	cis	rs143912971	yes
17	41802478	C	T	0.586462	-0.060813	0.008724	0	13	23008	+--------+---	6.3e-12	SOST_Q9BQB4	cis	rs2880330	yes
3	140433958	G	T	0.689164	-0.108627	0.015685	0.510602	13	22924	----------+--	4.34e-12	CLSTN2_Q9H4D0	cis	rs10935393	yes
1	178899775	C	T	0.027809	-0.238344	0.034354	0.228412	12	22709	?------------	3.98e-12	ANGPTL1_O95841	cis	rs111767838	yes
17	67273882	A	C	0.862428	-0.092451	0.013073	0	13	23008	-----------+-	3.85e-12	GAL_P22466	trans	rs536009	yes
8	134479550	A	G	0.315196	0.09718	0.0138	0.450094	13	23008	+++++++++++-+	3.48e-12	CCDC80_Q76M96	trans	rs4736676	yes
1	230305477	C	T	0.846515	0.087963	0.012497	0	13	23008	+++++++++++++	3.19e-12	LRIG1_Q96JA1	trans	rs966333	yes
14	94771094	G	C	0.009168	0.456432	0.064734	0.021588	4	15175	?+++??????+??	2.93e-12	LRIG1_Q96JA1	trans	rs188439677	yes
3	66436997	T	C	0.013668	0.33579	0.048097	0	8	19432	?+++?+?++?+-?	2.92e-12	LRIG1_Q96JA1	cis	rs77223728	yes
16	18770584	G	A	0.007186	0.634459	0.089969	0	3	12834	?++???????+??	2.65e-12	NOMO1_Q15155	trans	rs796622946	yes
18	29734904	G	A	0.010632	0.436437	0.062338	0	6	17710	?+++?+??+?+??	2.54e-12	MEP1B_Q16820	cis	rs74483010	yes
9	136109279	A	G	0.795747	-0.079241	0.011146	0	13	23008	+------------	2.35e-12	CD79B_P40259	trans	rs11244041	yes
4	157073476	A	G	0.81766	0.082006	0.011695	0	13	23008	+++++++++++++	2.35e-12	CTSO_P43234	cis	rs6536151	yes
18	29790504	C	T	0.015013	-0.532921	0.07598	0.67327	10	21604	?---?-?----+-	2.32e-12	MEP1B_Q16820	cis	rs180833371	yes
7	121036166	A	T	0.034522	0.184567	0.025967	0	12	22707	?++++++++++++	2.07e-12	FAM3C_Q92520	cis	rs138090420	yes
14	20956444	C	T	0.641644	-0.069976	0.009933	0	11	19987	----+-----+	1.86e-12	APEX1_P27695	cis	rs1760927	yes
3	12617996	A	G	0.372221	-0.067218	0.009385	0	13	23007	-------------	1.38e-12	TFF2_Q03403	trans	rs1542848	yes
7	98283247	G	T	0.096916	-0.108636	0.01512	0	13	23008	-------+-----	1.14e-12	NPTXR_O95502	trans	rs73145421	yes
19	14491673	C	G	0.316302	0.104104	0.014461	0.368797	13	23007	+++++++++++-+	1.02e-12	ADGRE2_Q9UHX3	cis	rs888875	yes
11	367818	A	G	0.295281	0.088798	0.01245	0.177438	13	23008	+++++++++++++	9.87e-13	CDHR5_Q9HBB8	cis	rs10902141	yes
3	66492381	A	G	0.024296	0.224905	0.03153	0	10	21687	?+++?+?++++++	9.82e-13	LRIG1_Q96JA1	cis	rs76516793	yes
9	136176977	T	C	0.275304	0.078232	0.010828	0	11	19847	++++++++??+++	9.79e-13	ANGPT2_O15123	trans	rs4962125	yes
1	61605087	G	A	0.954461	0.172049	0.023857	0	13	23008	+++++++++++++	8.37e-13	TSHB_P01222	trans	rs406412	yes
12	102308725	T	C	0.200988	0.081068	0.011185	0	13	23007	+++++++++++++	8.36e-13	CTSO_P43234	trans	rs11111080	yes
13	28604007	C	T	0.013786	0.336848	0.046385	0	7	18664	?+++?+??+?++?	7.55e-13	CD1C_P29017	trans	rs76428106	yes
1	156973277	C	T	0.015106	0.315497	0.043986	0	6	15870	?++?+??+++?	7.35e-13	HDGF_P51858	cis	rs115415771	yes
18	61759516	A	G	0.011295	-0.420794	0.058651	0	5	14583	?---?-????-	7.26e-13	SERPINB8_P50452	cis	rs139096879	yes
19	14545628	T	C	0.046491	-0.176441	0.024532	0.088023	12	22709	?------------	6.37e-13	ADGRE2_Q9UHX3	cis	rs117399255	yes
17	77011947	A	G	0.048226	0.160454	0.022038	0.044942	13	23007	++++-++++++-+	5.73e-13	CANT1_Q8WVQ1	cis	rs57045359	yes
12	111904371	A	T	0.533102	-0.065893	0.009017	0.00215	13	23008	+------------	5.24e-13	PAG1_Q9NWQ8	trans	rs4766578	yes
22	51033840	G	C	0.586667	0.114961	0.015835	0.60013	13	22922	+++++++++++++	5.16e-13	TYMP_P19971	cis	rs7284429	yes
7	100163115	A	G	0.036645	0.267146	0.036979	0.451259	13	23008	+++++++++++++	5.04e-13	PILRB_Q9UKJ0	cis	rs78951820	yes
17	77788705	A	T	0.022745	-0.350855	0.048513	0.201354	7	17702	?---???-??---	4.75e-13	ENPP7_Q6UWV6	cis	rs183833760	yes
1	156787106	A	G	0.018038	-0.326883	0.045197	0	5	14510	?--?-???-?-	4.75e-13	HDGF_P51858	cis	rs78982604	yes
1	197685827	C	T	0.1201	0.108271	0.014765	0	13	23008	+++++++++++-+	4.36e-13	CDHR5_Q9HBB8	trans	rs28709435	yes
6	149557871	G	A	0.010763	0.38683	0.05282	0	6	17026	?+++?+????+?+	3.81e-13	LRP11_Q86VZ4	trans	rs117126801	yes
15	42415270	A	C	0.340123	-0.070079	0.009634	0	13	23008	+---+--------	3.49e-13	TYRO3_Q06418	trans	rs2034521	yes
1	156733580	A	G	0.008224	0.476979	0.065168	0	5	14698	?++?+?++???	3.44e-13	HDGF_P51858	cis	rs142999653	yes
16	86009740	C	T	0.152484	0.117663	0.015981	0.232978	13	22925	++++++++++-++	3.38e-13	MEP1B_Q16820	trans	rs16940186	yes
3	126699209	G	C	0.679856	-0.072255	0.009772	0.0138	13	23008	-------------	3.25e-13	SEMA3F_Q13275	trans	rs11929053	yes
5	95168387	A	G	0.01681	0.408282	0.055867	0	5	10046	?++??++?+	2.71e-13	GLRX_P35754	cis	rs145664468	yes
3	49189316	C	T	0.08155	0.121038	0.016288	0	12	22709	?+++++++-++++	2.49e-13	SEMA3F_Q13275	trans	rs55921200	yes
3	139385433	T	C	0.102819	-0.111439	0.015201	0	13	22924	+----------+-	2.28e-13	CLSTN2_Q9H4D0	cis	rs34105180	yes
14	95050970	A	G	0.082078	0.115625	0.015516	0	13	23008	+++++++-+++++	1.55e-13	MCFD2_Q8NI22	trans	rs61976073	yes
19	49259529	G	A	0.569031	0.068489	0.009155	0	13	23008	-++++++++++++	1.46e-13	NECTIN2_Q92692	trans	rs838133	yes
5	81778850	C	G	0.337502	-0.07053	0.009388	0	13	23008	-------------	1.05e-13	VCAN_P13611	trans	rs224843	yes
15	44534387	G	A	0.015603	0.432108	0.057577	0.198473	7	17588	?++?????+++++	9.33e-14	TYRO3_Q06418	trans	rs182774607	yes
2	47057643	C	T	0.013306	0.33285	0.044241	0	6	17026	?+++?+????+?+	9.07e-14	MCFD2_Q8NI22	cis	rs79173500	yes
22	39299765	A	G	0.026764	-0.31533	0.04217	0.350918	11	22171	?-----?------	7.57e-14	NPTXR_O95502	cis	rs78808155	yes
18	30204720	A	G	0.02238	0.302953	0.040416	0.012726	8	18610	?+++?+?+??+++	6.59e-14	MEP1B_Q16820	cis	rs78617035	yes
11	45243512	C	T	0.29098	-0.077319	0.010209	0	13	23008	-------------	5.72e-14	TSHB_P01222	trans	rs3758723	yes
1	44286932	C	G	0.445524	0.125589	0.016647	0	7	7515	+++++++	5.5e-14	ITGB7_P26010	trans	rs3791067	yes
3	186233197	T	C	0.025805	0.292743	0.038441	0.161539	8	18277	?+++?+++??++	4.53e-14	ENTPD5_O75356	trans	rs147433086	yes
7	100375134	A	G	0.020149	-0.367432	0.048684	0.461529	12	22470	------?----+-	4.44e-14	PILRB_Q9UKJ0	cis	rs117054545	yes
6	47658627	T	G	0.239797	-0.079714	0.010539	0	13	23008	-------------	4.39e-14	CD2AP_Q9Y5K6	cis	rs13194549	yes
6	90902808	T	A	0.326622	-0.083889	0.010959	0.119499	13	23008	-----------+-	4.12e-14	CD1C_P29017	trans	rs62408211	yes
1	196825287	T	C	0.193137	0.153463	0.019902	0.579646	13	23006	+++++++++++++	3.15e-14	LILRA5_A6NI73	trans	rs7519758	yes
6	36702387	T	C	0.091772	0.121269	0.015679	0	13	23008	-++++++++++-+	3.13e-14	GAL_P22466	trans	rs77394127	yes
14	94595989	C	T	0.22308	0.081883	0.010777	0.035355	13	23008	+++++++++++++	3.01e-14	MCFD2_Q8NI22	trans	rs2273514	yes
8	6303025	A	G	0.354324	-0.100384	0.013043	0.331819	13	22841	-------------	2.99e-14	ANGPT2_O15123	cis	rs2584	yes
19	51587893	C	T	0.668952	-0.074551	0.009721	0	13	23008	-------------	1.73e-14	SIGLEC7_Q9Y286	cis	rs7260199	yes
3	50546737	G	A	0.117383	-0.110856	0.014188	0	13	23008	----+--------	1.4e-14	SEMA3F_Q13275	cis	rs62262960	yes
3	48635432	A	G	0.07795	0.12941	0.016552	0	13	23008	+++++++++++++	1.35e-14	SEMA3F_Q13275	trans	rs2633958	yes
3	98431207	T	C	0.747614	-0.100447	0.012946	0.222922	13	23008	+------------	1.33e-14	TYRO3_Q06418	trans	rs6762552	yes
17	7020297	C	T	0.004595	0.70251	0.08992	0	3	13053	?+++?????????	1.18e-14	CCDC80_Q76M96	trans	rs535064984	yes
20	3695977	A	G	0.016479	0.37789	0.048257	0.147918	5	16035	?+++??????+?+	1.03e-14	PAG1_Q9NWQ8	trans	rs181210490	yes
4	17512147	C	T	0.386521	0.114904	0.014662	0.534836	13	23008	+++++++++++++	1.01e-14	QDPR_P09417	cis	rs1411985	yes
1	1658882	A	G	0.060768	0.242101	0.030937	0	6	15388	?+++++??????+	8.54e-15	NADK_O95544	cis	rs147529197	yes
9	38436571	T	C	0.031907	-0.237532	0.030416	0.219732	11	22087	?-----?------	5.74e-15	IGFBPL1_Q8WX77	cis	rs78390002	yes
18	25701140	C	A	0.283032	-0.075198	0.009531	0	13	23008	-----+-----+-	5.48e-15	CDH2_P19022	cis	rs11083249	yes
7	100508663	C	T	0.0278	0.23306	0.029801	0	11	21304	?++++++++?+++	5.26e-15	PILRB_Q9UKJ0	trans	rs143669824	yes
6	7673359	C	T	0.007058	0.575032	0.072911	0.07846	4	14652	?+++????+????	5.17e-15	TXNDC5_Q8NBS9	cis	rs143007713	yes
7	99501935	T	A	0.024645	0.257265	0.032825	0.08208	12	22709	?+++++++++-++	4.6e-15	PILRB_Q9UKJ0	cis	rs140270136	yes
17	3614975	C	G	0.115732	0.202173	0.025633	0	7	7514	+++++++	3.8e-15	ITGB7_P26010	trans	rs76033688	yes
12	21040019	C	T	0.157229	0.097821	0.012283	0	13	23008	+++++++++++++	3.78e-15	CTSO_P43234	trans	rs12816524	yes
16	16674724	C	T	0.015581	0.50474	0.06395	0.357581	6	15465	?++??+?+++???	2.96e-15	NOMO1_Q15155	trans	rs141579920	yes
3	159562497	G	A	0.295019	0.076185	0.009545	0	13	23008	-++++++++++++	2.67e-15	TINAGL1_Q9GZM7	trans	rs7648959	yes
18	29465979	G	T	0.074416	0.20428	0.025745	0.327789	12	22626	?++++++++++++	2.11e-15	MEP1B_Q16820	cis	rs117761173	yes
1	64724019	A	T	0.017451	-0.301332	0.037834	0.047422	11	22171	?-----?------	1.66e-15	ROR1_Q01973	cis	rs145486376	yes
17	7020297	C	T	0.004595	0.769033	0.095547	0	3	13053	?+++?????????	1.64e-15	ANGPTL7_O43827	trans	rs535064984	yes
1	161188587	A	G	0.054181	-0.168077	0.020737	0	12	22708	?----+-------	1.46e-15	LILRA5_A6NI73	trans	rs11590967	yes
6	150472189	G	T	0.101272	0.146084	0.018223	0.185334	12	22709	?++++++++++++	1.09e-15	LRP11_Q86VZ4	cis	rs76524134	yes
6	160416770	A	G	0.089412	-0.126291	0.015728	2.3e-05	13	23008	+------------	9.77e-16	CTSO_P43234	trans	rs79577746	yes
7	150950940	A	G	0.118311	0.10926	0.013399	0	13	23008	+++++++++++++	9.02e-16	SOST_Q9BQB4	trans	rs7781265	yes
3	10379337	A	G	0.15054	-0.112501	0.013969	0.077194	13	23008	-------------	8.04e-16	GHRL_Q9UBU3	cis	rs3846108	yes
1	178851579	G	C	0.031591	0.221978	0.02746	0	11	22225	?+++?++++++++	6.28e-16	ANGPTL1_O95841	cis	rs116223777	yes
18	603311	C	T	0.014012	0.608918	0.075069	0.510331	7	18421	?+++?+???++?+	5e-16	CLUL1_Q15846	cis	rs78521147	yes
3	66160701	A	T	0.018836	-0.392748	0.048166	0.324084	10	21687	?---?-?------	3.52e-16	LRIG1_Q96JA1	cis	rs147765167	yes
8	119872439	G	A	0.571957	0.073339	0.008796	0	13	23008	+++++++++++-+	2.03e-16	SOST_Q9BQB4	trans	rs2035979	yes
9	97020521	T	G	0.037643	-0.309397	0.037119	0.466185	12	22709	?------------	1.63e-16	FBP1_P09467	cis	rs6479532	yes
7	76450580	A	G	0.12746	0.186726	0.022576	0.537657	13	23008	+++++++++++++	1.33e-16	SSC4D_Q8WTU2	cis	rs112919016	yes
7	100488170	G	A	0.022214	0.31723	0.038346	0.055651	10	20776	?+++++?++?+-+	1.31e-16	PILRB_Q9UKJ0	trans	rs17883268	yes
7	75817029	C	G	0.460999	-0.07947	0.009604	0.050677	13	23008	-------------	1.29e-16	SSC4D_Q8WTU2	cis	rs10249384	yes
1	196839163	T	G	0.219217	0.120538	0.01426	0.253716	13	23007	+++++-+++++++	6.79e-17	CDHR5_Q9HBB8	trans	rs7413265	yes
15	41421626	A	G	0.019259	0.307171	0.036731	0	9	20088	?+++?+?+?++-+	6.13e-17	TYRO3_Q06418	cis	rs183826319	yes
22	20023303	G	T	0.901072	-0.140024	0.016571	0.125441	13	22925	-------------	4.66e-17	COMT_P21964	cis	rs2531711	yes
2	60472107	G	A	0.141659	-0.11661	0.013631	0	13	23008	+------------	4.52e-17	GAL_P22466	trans	rs72818546	yes
19	54808431	A	G	0.084367	-0.201148	0.023911	0.28328	12	22469	+-----?------	4.02e-17	LILRA5_A6NI73	cis	rs76905990	yes
14	94771094	G	C	0.009168	0.526876	0.061976	0.003683	4	15120	?+++??????+?	3.67e-17	ENTPD5_O75356	trans	rs188439677	yes
5	76476457	G	C	0.166407	-0.123246	0.014499	0.149764	13	23008	-------------	3.34e-17	TSHB_P01222	trans	rs2928170	yes
18	61330988	G	A	0.063218	-0.208378	0.024702	0.03561	10	19367	?----------	3.29e-17	SERPINB8_P50452	cis	rs112852871	yes
7	99237027	T	C	0.088509	0.21513	0.025491	0.404088	13	23008	++++++-++++++	3.19e-17	PILRB_Q9UKJ0	trans	rs62471923	yes
6	150153616	A	G	0.009652	0.952004	0.112648	0.72497	6	14774	+++????+++???	2.88e-17	LRP11_Q86VZ4	cis	rs7762484	yes
18	29681775	G	T	0.02568	0.40336	0.047576	0.394547	11	22088	?+++++?++++++	2.29e-17	MEP1B_Q16820	cis	rs75915001	yes
3	12316339	A	G	0.293085	0.086216	0.00997	0	13	23008	+++++++++++++	2.08e-17	GAL_P22466	trans	rs2972166	yes
1	144918246	A	G	0.036053	-0.315427	0.037124	0	6	13124	--?-??--????-	1.95e-17	ACP6_Q9NPH0	trans	rs77955958	yes
20	1559989	T	G	0.712554	0.094905	0.01099	0	11	19932	-+++++++??+++	1.8e-17	CLEC5A_Q9NY25	trans	rs2243423	yes
1	147323415	A	T	0.039725	0.24133	0.028367	0.13708	11	21110	+++++++??++++	1.78e-17	ACP6_Q9NPH0	cis	rs116509906	yes
9	38486048	A	G	0.050774	-0.179314	0.020963	0	12	22625	?------------	1.19e-17	IGFBPL1_Q8WX77	cis	rs111359624	yes
7	99583565	A	G	0.011057	0.407151	0.047597	0	8	19797	?+++???+++-?+	1.19e-17	PILRB_Q9UKJ0	cis	rs150377473	yes
19	19621197	A	G	0.127692	0.116083	0.013385	0	13	23006	+++++++++++++	1.11e-17	CTSO_P43234	trans	rs113365218	yes
9	38432951	A	G	0.040609	-0.376337	0.043486	0.655273	12	22625	?----------+-	1.03e-17	IGFBPL1_Q8WX77	cis	rs117477334	yes
1	178655385	C	T	0.013319	-0.384586	0.044812	0	7	18533	?---????-?---	9.31e-18	ANGPTL1_O95841	cis	rs141879878	yes
11	712611	G	A	0.142649	-0.138103	0.016067	0.194032	13	23008	-------------	8.29e-18	CDHR5_Q9HBB8	cis	rs113249763	yes
18	30182495	A	G	0.020364	-0.337906	0.039269	0	10	21604	?---?-?------	7.64e-18	MEP1B_Q16820	cis	rs117359723	yes
14	21340567	A	G	0.149962	0.210105	0.024402	0.638139	13	23007	+++++++++++++	7.3e-18	RNASE3_P12724	cis	rs61119481	yes
1	147112584	A	G	0.020896	0.34118	0.039618	0.073701	11	22171	+++++?+?+++-+	7.2e-18	ACP6_Q9NPH0	cis	rs148127209	yes
17	77673908	C	T	0.043328	0.40999	0.047587	0.662673	13	23008	+++++++++++++	6.96e-18	ENPP7_Q6UWV6	cis	rs56231628	yes
17	7080316	T	C	0.17697	0.193906	0.022431	0	7	7515	+++++++	6.92e-18	ITGB7_P26010	trans	rs55714927	yes
3	49891362	A	C	0.107412	-0.1282	0.014641	0	13	23008	-------------	6.38e-18	SEMA3F_Q13275	cis	rs17598137	yes
16	581795	C	T	0.120691	-0.11949	0.013659	0	12	21613	---------?---	4.48e-18	CDH2_P19022	trans	rs60057661	yes
18	497568	C	A	0.574552	0.088507	0.010202	0	13	23008	-++++++++++++	4.12e-18	CLUL1_Q15846	cis	rs7230127	yes
4	149662580	G	C	0.181353	-0.105207	0.012023	0	13	23007	+------------	3.88e-18	TSHB_P01222	trans	rs7695810	yes
15	40881268	T	C	0.069635	-0.161935	0.018445	0	12	22709	?------------	2.89e-18	TYRO3_Q06418	trans	rs16970844	yes
6	149931027	A	G	0.024084	0.269731	0.030795	0	10	21687	?+++?+?++++++	1.97e-18	LRP11_Q86VZ4	cis	rs112991178	yes
11	74670334	G	A	0.004948	-0.787736	0.088151	0	4	14652	?---????-????	1.52e-18	CHRDL2_Q6WN34	cis	rs141596467	yes
22	20179379	A	G	0.665124	-0.143487	0.01607	0.549633	13	23008	-------------	1.47e-18	RTN4R_Q9BZR6	cis	rs627891	yes
7	141439404	T	C	0.471807	0.147916	0.016418	0.614226	13	22926	+++++++++++++	7e-19	CLEC5A_Q9NY25	cis	rs7784221	yes
18	29880641	A	G	0.049541	-0.483306	0.054128	0.815533	13	22925	-----------+-	4.3e-19	MEP1B_Q16820	cis	rs113291304	yes
16	16675604	G	A	0.67984	-0.154679	0.017131	0.451304	12	22469	------?------	3.34e-19	NOMO1_Q15155	trans	rs7403961	yes
17	77697461	T	G	0.022061	0.515451	0.057046	0.485141	9	19150	?+++++?+++??+	1.63e-19	ENPP7_Q6UWV6	cis	rs144104093	yes
6	150170837	T	C	0.012836	0.398308	0.044077	0	8	19797	?+++???+++-?+	1.62e-19	LRP11_Q86VZ4	cis	rs111366333	yes
1	120428831	A	G	0.082558	-0.149405	0.016362	0	13	23008	-------------	1.55e-19	REG4_Q9BYZ8	cis	rs17024432	yes
6	150017288	T	C	0.036179	-0.234317	0.025476	0	12	22708	?------------	3.66e-20	LRP11_Q86VZ4	cis	rs190243444	yes
4	156866358	C	G	0.385272	0.084758	0.009162	0	13	23008	+++++++++++++	2.22e-20	CTSO_P43234	cis	rs7699198	yes
19	2735363	T	C	0.101567	0.143661	0.01532	0.00305	13	23007	+++++++++++++	1.53e-20	THOP1_P52888	cis	rs62121118	yes
3	66308746	G	A	0.062079	-0.461916	0.049627	0.810401	12	22709	?------------	1.31e-20	LRIG1_Q96JA1	cis	rs75018580	yes
1	178643161	A	G	0.042861	-0.209006	0.021937	0	13	23008	-------------	5.76e-21	ANGPTL1_O95841	cis	rs12132101	yes
19	51473302	C	T	0.772554	0.181013	0.019261	0.478175	11	19983	+++++++++++	5.57e-21	KLK10_O43240	cis	rs11671058	yes
15	41838802	G	C	0.01721	0.371026	0.039365	0	9	20788	?+++?+?++++?+	4.29e-21	TYRO3_Q06418	cis	rs77277118	yes
7	99905458	A	G	0.055884	0.299764	0.031718	0.491965	13	23008	+++++++++++++	3.36e-21	PILRB_Q9UKJ0	cis	rs146873825	yes
7	63998177	A	G	0.004923	-0.920345	0.095411	0	3	13053	?---?????????	1.75e-21	SUMF2_Q8NBJ7	trans	rs192616832	yes
12	523350	T	C	0.26676	0.095433	0.009883	0	13	23005	+++++++++++++	1.73e-21	SOST_Q9BQB4	trans	rs11610457	yes
14	74685462	A	G	0.131351	0.13092	0.013594	0	12	22054	++++++++++++	1.4e-21	ENTPD5_O75356	cis	rs72728148	yes
1	11976032	A	G	0.07235	0.2029	0.02095	0.215175	12	21613	+++++++++?+++	1.08e-21	NTPROBNP_P16860	cis	rs191163670	yes
15	43992953	T	C	0.019863	0.413114	0.04277	0	7	16757	?++????+?++++	8.87e-22	TYRO3_Q06418	trans	rs149557950	yes
5	82896062	A	G	0.088499	0.206478	0.021263	0.268719	12	22709	?++++++++++++	7.27e-22	VCAN_P13611	cis	rs113066179	yes
14	21405185	G	C	0.004538	0.887474	0.091226	0	4	13303	?++??+??+????	5.91e-22	RNASE3_P12724	cis	rs560951008	yes
3	139518003	T	C	0.006292	0.782994	0.079352	0	3	13052	?+++?????????	1.65e-22	CLSTN2_Q9H4D0	cis	rs186424341	yes
18	61692969	A	C	0.020156	-0.391614	0.040082	0.056446	8	18345	?---?-?+---	1.51e-22	SERPINB8_P50452	cis	rs148579586	yes
18	30063692	A	G	0.042401	0.265527	0.027072	0.140463	13	22925	+++++++++++++	1.04e-22	MEP1B_Q16820	cis	rs17736938	yes
18	589569	A	G	0.017771	-0.690879	0.06737	0.479836	7	17794	?---?-?-??-?-	1.88e-23	CLUL1_Q15846	cis	rs113010841	yes
17	77672158	A	G	0.008132	0.755432	0.07442	0	5	15643	?+++?+??+????	1.17e-23	ENPP7_Q6UWV6	cis	rs547423884	yes
17	77711251	T	C	0.016489	0.827657	0.082512	0.655916	8	20020	?+++?+??+++?+	1.12e-23	ENPP7_Q6UWV6	cis	rs147002317	yes
1	157816877	T	C	0.117606	-0.154754	0.015073	0	12	22709	?------------	5.98e-24	FCRL1_Q96LA6	cis	rs72710043	yes
19	51667963	C	T	0.017876	-0.385743	0.037808	0	10	20776	?-----?--?---	5.15e-24	SIGLEC7_Q9Y286	cis	rs73053089	yes
1	146530795	G	A	0.007439	-0.800795	0.078245	0	3	13053	---??????????	3.01e-24	ACP6_Q9NPH0	trans	rs587758071	yes
7	98833791	A	G	0.090219	0.223643	0.021553	0.277655	13	23008	+++++++++++++	9.41e-25	PILRB_Q9UKJ0	trans	rs28674904	yes
15	41880933	C	G	0.104523	0.271466	0.026419	0.565593	13	23008	+++++++++++++	9.1e-25	TYRO3_Q06418	cis	rs4924562	yes
3	66309800	G	A	0.014128	-0.478665	0.045722	0	7	19160	?---?-??---??	3.52e-25	LRIG1_Q96JA1	cis	rs77973545	yes
6	150148899	T	C	0.010411	-0.599259	0.057288	0	5	15643	?---?-??-????	3.25e-25	LRP11_Q86VZ4	cis	rs142987810	yes
12	7056385	A	C	0.004301	0.986777	0.094137	0	3	13053	?+++?????????	1.97e-25	ENO2_P09104	cis	rs80113116	yes
11	123038062	C	T	0.869918	0.144147	0.013628	0	13	22841	+++++++++++++	1.68e-25	CLMP_Q9H6B4	cis	rs10750232	yes
1	109784463	T	A	0.573965	-0.101551	0.009354	0	11	20659	+--------?--	5.5e-27	ENTPD5_O75356	trans	rs688386	yes
1	147782766	G	A	0.023768	-0.40765	0.037471	0	6	14443	--?--????-??-	3.46e-27	ACP6_Q9NPH0	trans	rs12130062	yes
5	95170733	T	G	0.031011	0.41952	0.038197	0.0253	8	12463	?++++++++	1.09e-27	GLRX_P35754	cis	rs114507729	yes
7	56080442	T	C	0.008606	-1.59365	0.144123	0.759854	4	14044	?---?-???????	1.01e-27	SUMF2_Q8NBJ7	cis	rs191029406	yes
15	78727316	C	G	0.010974	0.872286	0.076795	0	4	8670	?++?+????+	4.71e-29	CTSH_P09668	cis	rs11072764	yes
7	50420940	G	A	0.00491	-1.58075	0.137645	0.418792	3	13053	?---?????????	8.77e-30	DDC_P20711	cis	rs544261411	yes
19	54812494	A	C	0.077625	0.234106	0.020143	0	11	22170	?+++++?++++++	2.51e-30	LILRA5_A6NI73	cis	rs75814910	yes
7	99533770	C	G	0.008794	-0.938707	0.080191	0.287893	6	16907	?---????--??-	4.69e-31	PILRB_Q9UKJ0	cis	rs145322031	yes
20	32856053	C	A	0.016382	-1.33862	0.11396	0	3	2619	??--?-	1.03e-31	AHCY_P23526	cis	rs34563588	yes
17	80935181	T	C	0.010187	-0.685808	0.057508	0	4	14044	?---?-???????	4.04e-32	METRNL_Q641Q3	cis	rs149284342	yes
14	20925154	G	T	0.48091	-0.32026	0.026107	0.836866	11	19987	-----------	2.83e-34	APEX1_P27695	cis	rs1130409	yes
1	147045875	G	C	0.018514	-0.50451	0.038379	0	9	20096	---???-----?-	1.81e-39	ACP6_Q9NPH0	cis	rs74609846	yes
12	102214814	A	C	0.172639	-0.298039	0.022371	0	4	6814	---??-	1.04e-39	DPP7_Q9UHL4	trans	rs11111044	yes
7	55336763	G	A	0.011787	-0.826735	0.061049	0.158824	5	14904	?---?-??????-	9.64e-41	SUMF2_Q8NBJ7	trans	rs186160004	yes
6	3020444	C	T	0.212925	-0.498793	0.036455	0.200516	3	2619	---	1.43e-42	NQO2_P16083	cis	rs6903839	yes
11	642626	C	G	0.005912	-1.31457	0.094088	0.148899	3	13053	?---?????????	2.35e-43	CDHR5_Q9HBB8	cis	rs138147087	yes
7	100356457	C	G	0.006553	-1.53771	0.104796	0	3	13053	?---?????????	8e-48	PILRB_Q9UKJ0	cis	rs572739729	yes
7	57381470	G	A	0.007909	-1.10904	0.071412	0	4	14044	?---?-???????	4.92e-53	SUMF2_Q8NBJ7	trans	rs112706381	yes
1	147187872	G	A	0.004171	-2.38197	0.125767	0	3	13053	---??????????	6.71e-79	ACP6_Q9NPH0	cis	rs587688380	yes
18	61640016	C	T	0.068881	0.433659	0.019636	0	10	19367	?++++++++++	6.14e-107	SERPINB8_P50452	cis	rs112049906	yes
9	140010484	C	T	0.232506	-0.412759	0.017011	0	6	9808	------	1.53e-127	DPP7_Q9UHL4	cis	rs6560659	yes
18	29769750	G	A	0.331736	-0.690643	0.023167	0	3	3532	??????-?--???	4.21e-191	MEP1B_Q16820	cis	rs34313491	yes
15	79229644	G	A	0.107978	1.22442	0.037059	0.76273	10	13753	++++++++++	1.72e-232	CTSH_P09668	cis	rs62013199	yes
19	51522291	C	G	0.63271	0.490122	0.014428	0.407337	11	19986	+++++++++++	5.08e-249	KLK10_O43240	cis	rs2304157	yes
3	139462423	T	C	0.937647	-0.315463	0.050837	0.83757	13	22924	----------+--	5.46e-10	CLSTN2_Q9H4D0	cis	rs4683687	no
22	20258209	G	C	0.251486	0.121101	0.019498	0.56268	13	23008	++++++++++--+	5.27e-10	RTN4R_Q9BZR6	cis	rs2102668	no
2	47286355	C	T	0.632155	0.05513	0.00887	0	13	23007	++++-++++++++	5.12e-10	MCFD2_Q8NI22	cis	rs2692217	no
6	32608932	T	G	0.162742	-0.110128	0.017718	0	7	15687	-----+??????-	5.11e-10	CLEC5A_Q9NY25	trans	rs9272680	no
22	19970547	T	G	0.377079	-0.149677	0.024058	0.833869	13	22925	----------+--	4.92e-10	COMT_P21964	cis	rs2238781	no
22	19990983	G	A	0.062568	-0.173665	0.027903	0.427735	13	22925	-----+-------	4.85e-10	COMT_P21964	cis	rs73150842	no
6	2840100	A	G	0.074962	-0.104108	0.016724	0	13	22841	+------------	4.81e-10	SERPINB6_P35237	cis	rs12208607	no
6	31088671	C	A	0.07073	0.305307	0.049017	0	3	6330	??+??+??????+	4.71e-10	CD1C_P29017	trans	rs3095317	no
7	99526316	A	G	0.063387	0.287144	0.046049	0.807542	13	23008	++++++++++--+	4.5e-10	PILRB_Q9UKJ0	cis	rs11977827	no
17	67202531	C	T	0.677281	0.062815	0.010069	0.036328	13	23008	++++++++++-++	4.42e-10	GAL_P22466	trans	rs1011789	no
17	81151920	A	G	0.292902	0.068523	0.010979	0	8	16341	+++?++??++??+	4.34e-10	METRNL_Q641Q3	cis	rs34475269	no
7	50808033	C	T	0.761571	0.125334	0.02	0.614295	13	23008	++++++++++-++	3.69e-10	DDC_P20711	cis	rs12536500	no
1	157756962	G	A	0.013672	0.278123	0.044336	0	8	19797	?+++???++++?+	3.54e-10	FCRL1_Q96LA6	cis	rs141263096	no
6	32631252	C	T	0.175669	-0.130821	0.020538	0	6	14436	?--?--???-??-	3.52e-10	CLEC5A_Q9NY25	trans	rs35696625	no
19	54675643	A	G	0.118972	-0.09179	0.014597	0	13	23008	+------------	3.21e-10	SUMF2_Q8NBJ7	trans	rs77215230	no
22	39286777	G	C	0.079222	0.311319	0.049475	0.859435	13	22981	++++++++++-++	3.12e-10	NPTXR_O95502	cis	rs8137023	no
5	82969704	A	G	0.342316	-0.059642	0.009472	0	13	23008	-------------	3.04e-10	VCAN_P13611	cis	rs336963	no
1	147008419	A	C	0.030977	-0.232219	0.036872	0.337279	13	23008	----+------+-	3.02e-10	ACP6_Q9NPH0	cis	rs59594924	no
22	39233555	T	G	0.396605	-0.165448	0.026249	0.856798	13	23008	----------++-	2.92e-10	NPTXR_O95502	cis	rs5757305	no
7	50608698	A	G	0.045596	-0.510819	0.08104	0.917257	13	23008	----------+--	2.91e-10	DDC_P20711	cis	rs17133877	no
2	60409379	A	C	0.199489	0.089004	0.014106	0.206821	13	23008	+++++++++++++	2.8e-10	GAL_P22466	trans	rs10490066	no
6	32610286	A	G	0.105246	0.151184	0.023917	0	6	13346	+++++?????+	2.6e-10	FKBP4_Q02790	trans	rs201117812	no
11	701511	T	C	0.923335	0.193323	0.030569	0.568708	13	23005	+++++++++++-+	2.55e-10	CDHR5_Q9HBB8	cis	rs11246272	no
14	21356786	G	T	0.010215	0.347642	0.054972	0	6	18169	?+++????+++??	2.55e-10	RNASE3_P12724	cis	rs181499725	no
22	20213811	G	C	0.704482	0.135357	0.02138	0.714777	13	23000	++++++++++--+	2.44e-10	RTN4R_Q9BZR6	cis	rs701436	no
18	29751554	C	T	0.009005	-0.570276	0.089943	0.506277	7	18478	?---?-?--?-??	2.29e-10	MEP1B_Q16820	cis	rs118171934	no
1	161168004	T	C	0.206241	0.085443	0.013446	0.174204	13	23007	-++++++++++-+	2.09e-10	LILRA5_A6NI73	trans	rs33941127	no
6	47269370	T	C	0.136404	0.09002	0.014161	0.086341	13	23008	+++++++-++-++	2.06e-10	CD2AP_Q9Y5K6	cis	rs2281445	no
6	32633697	A	C	0.056638	0.229248	0.035808	0	4	12056	?+++??????+	1.96e-10	FKBP4_Q02790	trans	rs9274476	no
15	42003316	A	G	0.069451	0.282341	0.044276	0.773108	12	22709	?++++++++++-+	1.81e-10	TYRO3_Q06418	cis	rs61736063	no
3	139847565	A	G	0.11178	0.093789	0.014677	0	13	22924	-++++++++++++	1.66e-10	CLSTN2_Q9H4D0	cis	rs1317292	no
11	637014	T	C	0.044223	-0.315208	0.049238	0.754549	13	23008	----------+--	1.54e-10	CDHR5_Q9HBB8	cis	rs916457	no
1	196708891	T	G	0.155435	-0.126177	0.019701	0.491212	13	23007	-----------+-	1.51e-10	LILRA5_A6NI73	trans	rs2336221	no
15	77915227	G	A	0.785856	-0.097737	0.015009	0	10	13753	+---------	1.43e-10	CTSH_P09668	trans	rs7162113	no
6	150249593	A	C	0.642258	0.066336	0.010341	0.049842	13	23008	+++++++++++-+	1.41e-10	LRP11_Q86VZ4	cis	rs7382278	no
3	12144776	G	A	0.048832	0.139794	0.021787	0	13	23008	++++++--+++++	1.4e-10	GAL_P22466	trans	rs73015310	no
19	14478631	A	G	0.04272	-0.150244	0.023372	0	12	22709	?---+--------	1.29e-10	ADGRE2_Q9UHX3	cis	rs117441893	no
19	14505748	G	C	0.303328	0.093525	0.014516	0.375847	13	23008	+++++++++++++	1.17e-10	ADGRE2_Q9UHX3	cis	rs12973667	no
3	10259317	C	T	0.017032	-0.301901	0.04681	0.136603	7	17702	?---???-??---	1.12e-10	GHRL_Q9UBU3	cis	rs143662949	no
14	74447988	A	G	0.025692	0.196228	0.030417	0	10	21217	?+++++?+++-+	1.11e-10	ENTPD5_O75356	cis	rs117382186	no
18	29614986	A	T	0.180244	0.117191	0.018162	0.446286	13	22925	++++++++++-++	1.1e-10	MEP1B_Q16820	cis	rs8093813	no
7	141645772	T	C	0.035252	0.166576	0.025785	0	11	22143	?+++?++++++++	1.05e-10	CLEC5A_Q9NY25	cis	rs17712512	no
22	20142837	T	C	0.017634	0.240778	0.037278	0	9	20209	?+++?+?++?+++	1.05e-10	COMT_P21964	cis	rs9606268	no
5	82826556	A	G	0.416196	0.170033	0.026317	0.852402	13	23008	++++++++++-++	1.04e-10	VCAN_P13611	cis	rs7732237	no
19	51548556	A	C	0.629384	0.066209	0.010242	0	11	19987	+++++++++++	1.02e-10	KLK10_O43240	cis	rs3859453	no
6	150322408	A	T	0.135771	-0.096163	0.014843	0.063013	13	23008	-----------+-	9.25e-11	LRP11_Q86VZ4	cis	rs11752135	no
22	39424076	G	A	0.016168	-0.274018	0.042061	0.117139	12	22709	?------+---++	7.28e-11	NPTXR_O95502	cis	rs117922059	no
7	100035287	T	C	0.024914	0.278437	0.042704	0.392528	11	22171	?+++++?+++-++	7.02e-11	PILRB_Q9UKJ0	cis	rs149744179	no
7	141685608	C	T	0.297077	-0.112356	0.017218	0.489215	13	22926	-----------+-	6.78e-11	CLEC5A_Q9NY25	cis	rs4726483	no
17	80759915	T	C	0.376037	-0.058187	0.008908	0	11	20014	--------??---	6.49e-11	METRNL_Q641Q3	cis	rs8081416	no
1	196660729	C	T	0.143854	-0.086743	0.013275	0	13	23008	-------+----+	6.39e-11	CDHR5_Q9HBB8	trans	rs12726401	no
15	78686531	A	G	0.166052	0.144283	0.022051	0.371637	10	13753	++++++++++	6.02e-11	CTSH_P09668	trans	rs55642616	no
9	139875547	T	A	0.059628	0.208146	0.0318	0	6	9808	++++++	5.93e-11	DPP7_Q9UHL4	cis	rs35253986	no
6	31010185	C	T	0.009251	0.368869	0.055558	0	6	16934	?+++?+?+??+??	5.71e-11	SUMF2_Q8NBJ7	trans	rs116353863	no
1	147117540	C	T	0.027319	0.247104	0.037704	0.256301	12	21409	++++++++?++++	5.61e-11	ACP6_Q9NPH0	cis	rs59438946	no
1	147076255	T	G	0.121472	-0.224842	0.034254	0.791756	13	23008	-----------+-	5.24e-11	ACP6_Q9NPH0	cis	rs57813629	no
11	123074526	C	G	0.514012	0.13131	0.01998	0.752372	13	22841	+++++++++++-+	4.96e-11	CLMP_Q9H6B4	cis	rs4285881	no
8	134547068	C	A	0.684178	0.058769	0.008925	0	13	23008	+++++++++++++	4.56e-11	CCDC80_Q76M96	trans	rs2978022	no
19	51618167	T	A	0.125086	-0.096919	0.014719	0	11	19987	+---+------	4.56e-11	KLK10_O43240	cis	rs12983942	no
6	47676184	C	T	0.053385	0.173992	0.026416	0.311078	12	22709	?++++++++++++	4.5e-11	CD2AP_Q9Y5K6	cis	rs76545578	no
22	19940643	C	T	0.025223	0.198666	0.030139	0.043409	11	22142	?+++?++++++++	4.35e-11	COMT_P21964	cis	rs11704299	no
18	568468	G	A	0.025006	0.314271	0.047622	0.390019	9	20696	?+++???+++-++	4.13e-11	CLUL1_Q15846	cis	rs140456858	no
7	100772379	G	A	0.032569	0.180825	0.02726	0.02581	11	22225	?+++?++++++++	3.28e-11	PILRB_Q9UKJ0	trans	rs2227710	no
3	139551073	A	G	0.321981	-0.075592	0.011388	0.159437	13	22924	+------------	3.18e-11	CLSTN2_Q9H4D0	cis	rs34010069	no
16	16288687	G	A	0.070582	0.121439	0.018253	0	13	23007	+++++++++++++	2.87e-11	NOMO1_Q15155	trans	rs7187235	no
18	25739713	A	G	0.028915	-0.169266	0.025376	0.003351	13	23008	-----------+-	2.55e-11	CDH2_P19022	cis	rs2628604	no
19	51474120	A	T	0.035403	-0.185932	0.027818	0	11	19987	+----------	2.33e-11	KLK10_O43240	cis	rs1722544	no
18	30117667	A	G	0.04299	-0.214642	0.031967	0.311711	13	22925	-----+-------	1.89e-11	MEP1B_Q16820	cis	rs77110879	no
5	82589432	G	A	0.049678	0.145642	0.02164	0	12	22709	?++++++++++-+	1.69e-11	VCAN_P13611	cis	rs13178127	no
3	66403661	C	G	0.031536	0.272424	0.040453	0.382667	12	22470	++++++?++++++	1.65e-11	LRIG1_Q96JA1	cis	rs74843922	no
3	10230608	G	A	0.584256	0.07211	0.010703	0.142094	13	23008	+++++++++++-+	1.61e-11	GHRL_Q9UBU3	cis	rs155265	no
17	77737810	G	C	0.731179	-0.20408	0.0302	0.847049	13	23008	----------+--	1.4e-11	ENPP7_Q6UWV6	cis	rs9896172	no
1	147092881	T	C	0.068678	0.317582	0.046979	0.789727	12	22709	+++++++?+++-+	1.38e-11	ACP6_Q9NPH0	cis	rs41295835	no
7	99574606	A	G	0.017161	-0.328499	0.04849	0.124637	7	17925	?---?-????---	1.25e-11	PILRB_Q9UKJ0	cis	rs114984379	no
6	29928270	G	C	0.544134	-0.063194	0.009293	0	12	22470	------?+-----	1.04e-11	CD1C_P29017	trans	rs437464	no
6	30348381	T	A	0.042313	0.418821	0.060785	0.387326	5	13048	?++?++??????+	1.03e-11	CD1C_P29017	trans	rs116538597	no
5	81787920	T	C	0.030161	0.216202	0.031746	0.133708	12	22709	?++++++++++++	9.73e-12	VCAN_P13611	trans	rs224842	no
11	549080	G	A	0.264664	-0.145303	0.021318	0.692305	13	23008	----------++-	9.36e-12	CDHR5_Q9HBB8	cis	rs36089917	no
9	136191010	T	C	0.084517	-0.112947	0.016561	0	13	23008	----------+--	9.1e-12	CD79B_P40259	trans	rs11244084	no
3	139368921	C	T	0.037999	-0.1621	0.023746	0	13	22924	-------------	8.71e-12	CLSTN2_Q9H4D0	cis	rs7616794	no
7	99745585	G	T	0.074173	0.293028	0.042866	0.804702	13	23008	++++++++++--+	8.15e-12	PILRB_Q9UKJ0	cis	rs144305120	no
4	17468564	A	G	0.353631	-0.06198	0.009053	0	13	23008	------+------	7.58e-12	QDPR_P09417	cis	rs2597816	no
22	20143399	T	C	0.070506	-0.120631	0.017606	0.007046	12	22626	?------------	7.3e-12	COMT_P21964	cis	rs117085592	no
3	66435117	A	T	0.026429	-0.456359	0.066575	0.776399	13	23008	-------------	7.14e-12	LRIG1_Q96JA1	cis	rs57282808	no
18	612753	C	T	0.339805	0.217131	0.031556	0.864369	13	23008	++++++++++--+	5.95e-12	CLUL1_Q15846	cis	rs4798418	no
18	29820868	C	T	0.036191	-0.562241	0.081694	0.887959	12	22626	?---------+--	5.89e-12	MEP1B_Q16820	cis	rs62095634	no
3	12095130	A	G	0.790573	0.117548	0.017075	0.45435	13	23008	++++++++++-++	5.81e-12	GAL_P22466	trans	rs307558	no
14	20888040	C	T	0.294235	0.071563	0.01039	0	11	19987	-++++++-+++	5.67e-12	APEX1_P27695	cis	rs1713437	no
6	32295874	T	C	0.444199	0.064506	0.009235	0	13	23008	++++-++++++++	5.35e-12	CD1C_P29017	trans	rs6913664	no
1	147050455	G	T	0.017919	0.294233	0.042642	0	6	16934	+++???????+++	5.2e-12	ACP6_Q9NPH0	cis	rs144575417	no
3	66682048	A	T	0.121311	0.123561	0.017892	0.186155	13	23008	+++++++++++++	4.99e-12	LRIG1_Q96JA1	cis	rs1456921	no
18	29639280	A	C	0.02016	-0.399112	0.057767	0.528564	11	22088	?-----?----+-	4.88e-12	MEP1B_Q16820	cis	rs112459566	no
11	748958	G	A	0.956014	0.26886	0.038901	0.556673	13	23008	+++++++++++-+	4.8e-12	CDHR5_Q9HBB8	cis	rs28455833	no
6	47737047	C	T	0.099663	-0.10403	0.015036	0.020818	13	23008	-------------	4.56e-12	CD2AP_Q9Y5K6	cis	rs62397889	no
1	178933736	T	C	0.049304	-0.149272	0.021557	0	13	23008	+---+-----+--	4.37e-12	ANGPTL1_O95841	cis	rs61823775	no
7	75495667	G	A	0.903131	-0.127223	0.018005	0.156499	13	23008	-----------+-	3.42e-12	SSC4D_Q8WTU2	trans	rs757973	no
5	81774007	C	T	0.034495	-0.174157	0.025017	0	12	22709	?----+-------	3.37e-12	VCAN_P13611	trans	rs78155234	no
7	98882356	A	G	0.03083	0.18442	0.026424	0	12	22470	++++++?+++--+	2.97e-12	PILRB_Q9UKJ0	trans	rs66674233	no
12	102248565	C	T	0.091159	-0.108809	0.015547	0	13	23008	---------+---	2.58e-12	CTSO_P43234	trans	rs12371710	no
19	54741868	C	T	0.327466	-0.102095	0.014577	0.239288	11	20870	------?-?----	2.49e-12	LILRA5_A6NI73	cis	rs7257398	no
3	139409436	G	A	0.211268	-0.116326	0.016598	0.418559	13	22924	-------------	2.41e-12	CLSTN2_Q9H4D0	cis	rs9790066	no
1	178170344	A	G	0.205728	-0.080737	0.011503	0.002206	13	23008	-----------+-	2.24e-12	ANGPTL1_O95841	trans	rs78385373	no
6	31241092	G	C	0.636577	-0.083071	0.011815	0.219666	13	23008	-------------	2.05e-12	CD1C_P29017	trans	rs2523599	no
14	20909877	T	G	0.066713	0.152553	0.02156	0.07014	11	19987	+++++++++++	1.49e-12	APEX1_P27695	cis	rs116959214	no
17	81012083	A	G	0.290994	0.06439	0.0091	0.009017	13	23008	+++++++++++++	1.49e-12	METRNL_Q641Q3	cis	rs6502039	no
1	157456260	G	A	0.578775	-0.068362	0.009626	0	13	23008	-------------	1.23e-12	FCRL1_Q96LA6	cis	rs3845582	no
16	16262667	A	G	0.369133	0.067797	0.009544	0	13	23007	++++-++++++++	1.22e-12	NOMO1_Q15155	trans	rs4781734	no
7	76051306	C	T	0.270619	-0.11967	0.016775	0.542894	13	23008	----------+--	9.76e-13	SSC4D_Q8WTU2	cis	rs7792304	no
18	61443825	A	G	0.032395	0.266907	0.037397	0.252603	10	19367	?++++++++++	9.53e-13	SERPINB8_P50452	cis	rs78468689	no
2	60389362	T	A	0.281884	0.095825	0.013421	0.286351	13	23008	+++++++++++-+	9.34e-13	GAL_P22466	trans	rs4672366	no
1	11828364	A	G	0.0947	0.107035	0.014968	0	13	23007	++++++++-++++	8.62e-13	NTPROBNP_P16860	cis	rs77347935	no
9	140013296	C	A	0.087096	0.18842	0.026311	0	6	9808	++++++	7.99e-13	DPP7_Q9UHL4	cis	rs11146002	no
19	54832101	G	A	0.171301	0.0909	0.012674	0	13	23007	++++++++++-++	7.38e-13	LILRA5_A6NI73	cis	rs71365456	no
7	75666381	T	C	0.021686	0.626906	0.087372	0.851909	10	21672	?+++?+?+++--+	7.22e-13	SSC4D_Q8WTU2	cis	rs149024544	no
19	19458388	G	A	0.019062	0.276785	0.038396	0.040765	10	20776	?+++++?++?+++	5.65e-13	CTSO_P43234	trans	rs182611493	no
8	6387991	T	C	0.718669	-0.072525	0.010042	0	13	22839	+-----+------	5.12e-13	ANGPT2_O15123	cis	rs2515473	no
11	74433193	A	G	0.544591	-0.071753	0.009908	0.07303	13	23008	-------------	4.42e-13	CHRDL2_Q6WN34	cis	rs55837439	no
6	31577845	C	G	0.010429	0.362691	0.049325	0	8	19925	?+++?+?++++??	4e-13	SUMF2_Q8NBJ7	trans	rs114117962	no
7	99935121	A	G	0.052233	0.323027	0.044299	0.63947	11	21314	?++++++++?+++	3.05e-13	PILRB_Q9UKJ0	cis	rs62482196	no
11	565317	G	A	0.080517	-0.415261	0.056789	0.900484	13	23008	----------+--	2.63e-13	CDHR5_Q9HBB8	cis	rs116255671	no
19	51641675	C	T	0.933189	0.241891	0.032855	0.512504	13	23008	+++++++++++-+	1.81e-13	SIGLEC7_Q9Y286	cis	rs2455066	no
7	100675376	C	A	0.113015	-0.154019	0.020896	0.380579	12	21409	--------?----	1.7e-13	PILRB_Q9UKJ0	trans	rs10229731	no
7	76839222	A	G	0.019806	0.272943	0.036424	0	10	21687	?+++?+?++++++	1.58e-13	SSC4D_Q8WTU2	trans	rs151184302	no
11	351839	G	A	0.854777	-0.105204	0.014248	0	13	23006	-------------	1.54e-13	CDHR5_Q9HBB8	cis	rs7483266	no
3	139771898	A	G	0.23552	0.079114	0.010655	0	13	22924	++++++++++-++	1.13e-13	CLSTN2_Q9H4D0	cis	rs9838888	no
14	74615261	G	A	0.013262	-0.387668	0.052068	0.252448	8	19873	?---?-?----?	9.66e-14	ENTPD5_O75356	cis	rs139280577	no
17	77718318	C	T	0.082965	0.165405	0.022184	0.132561	13	23008	++++++++++-+-	8.92e-14	ENPP7_Q6UWV6	cis	rs112101854	no
5	82885781	C	A	0.05268	-0.169779	0.022759	0.101638	12	22709	?----------+-	8.66e-14	VCAN_P13611	cis	rs77451124	no
6	150080686	C	A	0.053576	-0.208722	0.027942	0.264509	13	23008	-------------	8.03e-14	LRP11_Q86VZ4	cis	rs149235111	no
18	29677520	C	T	0.938134	0.487651	0.065191	0.885186	13	22925	++++++++++-++	7.41e-14	MEP1B_Q16820	cis	rs865450	no
3	48624611	T	C	0.353704	-0.070749	0.009421	0	13	23008	-------------	5.93e-14	SEMA3F_Q13275	trans	rs2255532	no
18	29677235	G	A	0.061262	-0.493855	0.065714	0.896542	13	22923	----------+--	5.68e-14	MEP1B_Q16820	cis	rs72936945	no
1	64611828	T	C	0.190197	-0.243977	0.032418	0.850826	13	23008	-------------	5.23e-14	ROR1_Q01973	cis	rs61765448	no
17	77753485	G	A	0.121828	0.261382	0.034572	0.75316	13	23008	+++++++++++++	4.01e-14	ENPP7_Q6UWV6	cis	rs3751954	no
1	110067787	C	T	0.047103	-0.164317	0.021687	0	11	21755	?-----------	3.54e-14	ENTPD5_O75356	trans	rs114382843	no
9	38381308	T	G	0.397062	-0.207801	0.027426	0.885208	13	22924	-------------	3.54e-14	IGFBPL1_Q8WX77	cis	rs10973772	no
3	66165327	A	G	0.088273	-0.137012	0.018059	0.070651	13	23008	-----------+-	3.28e-14	LRIG1_Q96JA1	cis	rs151279861	no
17	77724558	A	G	0.082936	-0.323859	0.042635	0.723209	13	23008	----------+--	3.05e-14	ENPP7_Q6UWV6	cis	rs117137359	no
1	147011822	C	G	0.026576	-1.0761	0.141637	0.951317	10	20626	---?---??----	3.02e-14	ACP6_Q9NPH0	cis	rs79565532	no
6	3053288	G	C	0.770938	0.252106	0.033079	0.001857	3	2619	+++	2.51e-14	NQO2_P16083	cis	rs6596944	no
1	109818128	T	C	0.040043	-0.176571	0.023143	0	12	22054	------------	2.36e-14	ENTPD5_O75356	trans	rs77579579	no
7	100072772	A	T	0.051325	0.316871	0.041504	0.634521	12	22709	?++++++++++++	2.26e-14	PILRB_Q9UKJ0	cis	rs1962268	no
14	21441325	T	C	0.047582	-0.172712	0.022543	0	12	22709	?------------	1.84e-14	RNASE3_P12724	cis	rs56314600	no
7	100414748	G	T	0.070127	0.145586	0.018982	0.015481	12	21613	+++++++++?+++	1.72e-14	PILRB_Q9UKJ0	cis	rs117772736	no
18	29945664	T	C	0.03936	0.225349	0.029347	0.11748	11	22088	?+++-+?++++++	1.61e-14	MEP1B_Q16820	cis	rs72931881	no
22	20197932	T	C	0.015344	0.402671	0.052371	0.290239	9	20827	?+++?+?+++++?	1.49e-14	RTN4R_Q9BZR6	cis	rs137981952	no
14	94884847	G	A	0.067692	0.140249	0.018206	0	12	22054	++++++++++++	1.32e-14	ENTPD5_O75356	trans	rs11844374	no
5	95166542	C	T	0.323504	0.194228	0.025168	0.649035	9	12762	+++++++++	1.19e-14	GLRX_P35754	cis	rs60868839	no
9	139975401	A	G	0.043567	0.290431	0.037614	0	6	9808	++++++	1.15e-14	DPP7_Q9UHL4	cis	rs117784059	no
22	20143631	A	G	0.768066	-0.08411	0.010834	0.00156	13	23008	----------+--	8.26e-15	RTN4R_Q9BZR6	cis	rs638957	no
3	66646013	G	C	0.673687	0.085612	0.011004	0.051531	11	20014	-+++++++??+++	7.25e-15	LRIG1_Q96JA1	cis	rs11128142	no
18	584223	T	C	0.185903	-0.230619	0.029508	0.80418	13	23008	-------------	5.48e-15	CLUL1_Q15846	cis	rs563684	no
12	584421	C	A	0.585769	0.115803	0.014817	0.56967	13	23008	+++++++++++++	5.47e-15	SOST_Q9BQB4	trans	rs7958322	no
3	66287056	A	G	0.325122	0.179316	0.022906	0.775674	13	23008	+++++++++++++	4.94e-15	LRIG1_Q96JA1	cis	rs146159281	no
11	488099	G	C	0.023636	0.258374	0.032955	0.006378	12	22467	++++++?++++-+	4.5e-15	CDHR5_Q9HBB8	cis	rs140862070	no
6	32593356	T	C	0.518389	0.075759	0.009657	0	12	22470	++++-+?++++++	4.33e-15	CD1C_P29017	trans	rs9271707	no
18	29996476	G	A	0.045183	0.383743	0.048898	0.66496	12	22626	?++++++++++-+	4.23e-15	MEP1B_Q16820	cis	rs117286048	no
15	79209965	G	A	0.009387	0.854593	0.108306	0.37347	3	8418	?++????+??	3.01e-15	CTSH_P09668	cis	rs78493226	no
9	38505949	G	T	0.14699	-0.105625	0.013366	0	13	22924	------+------	2.73e-15	IGFBPL1_Q8WX77	cis	rs112809621	no
1	64647608	T	C	0.645621	-0.074547	0.009284	0	13	23008	-------------	2.12e-15	ROR1_Q01973	cis	rs11208377	no
12	7057134	T	A	0.49516	0.073768	0.009291	0.042997	13	23007	+++++++++++++	2.03e-15	ENO2_P09104	cis	rs7310161	no
15	42147639	C	A	0.676099	0.097484	0.012254	0.180604	13	23008	+++++++++++++	1.79e-15	TYRO3_Q06418	cis	rs2305655	no
11	639273	A	C	0.442279	-0.152846	0.019137	0.71172	13	23008	-------------	1.38e-15	CDHR5_Q9HBB8	cis	rs7124601	no
9	139989651	A	G	0.03236	-0.441166	0.055202	0.323463	6	9808	------	1.33e-15	DPP7_Q9UHL4	cis	rs117505815	no
7	99519995	T	G	0.052837	0.220316	0.027522	0.29009	12	22709	?++++++++++++	1.19e-15	PILRB_Q9UKJ0	cis	rs11761383	no
19	54820590	A	G	0.029185	-0.365668	0.045568	0.353411	10	20571	?-----?-?--+-	1.02e-15	LILRA5_A6NI73	cis	rs143936046	no
5	82786549	G	A	0.309263	-0.078849	0.009807	0.014721	13	23008	------+------	8.98e-16	VCAN_P13611	cis	rs4558964	no
1	11856378	A	G	0.299546	-0.08798	0.010937	0.162286	13	23007	-----------+-	8.68e-16	NTPROBNP_P16860	cis	rs1801133	no
17	77692127	A	G	0.069083	-0.281352	0.034969	0.566692	13	23008	-------------	8.57e-16	ENPP7_Q6UWV6	cis	rs4889986	no
9	38425038	G	C	0.433686	0.225443	0.027912	0.891366	13	22924	+++++++++++++	6.64e-16	IGFBPL1_Q8WX77	cis	rs10973797	no
15	79264037	G	A	0.063925	0.236467	0.029254	0.156123	10	13753	++++++++++	6.31e-16	CTSH_P09668	cis	rs12101606	no
3	66142344	T	C	0.024883	-0.324076	0.04001	0.317839	11	22170	?-----?------	5.5e-16	LRIG1_Q96JA1	cis	rs145579985	no
7	99457265	T	A	0.019144	0.296511	0.0366	0.012386	11	22171	?+++++?++++++	5.43e-16	PILRB_Q9UKJ0	cis	rs139602553	no
1	157767362	T	C	0.054159	0.192393	0.023732	0.108489	12	22709	?++++++++++++	5.19e-16	FCRL1_Q96LA6	cis	rs12132140	no
17	77637123	C	T	0.21217	0.233117	0.02872	0.775833	13	23008	+++++++++++++	4.78e-16	ENPP7_Q6UWV6	cis	rs73426855	no
3	66479487	A	G	0.042738	0.18659	0.022798	0	12	22709	?+++++++++++-	2.73e-16	LRIG1_Q96JA1	cis	rs13078828	no
7	76015390	T	C	0.00466	0.791166	0.095031	0	3	13053	?+++?????????	2.4e-16	SSC4D_Q8WTU2	cis	rs191303002	no
18	61766454	A	G	0.027432	0.316687	0.038591	0.155336	8	17488	?+++?++++?+	2.28e-16	SERPINB8_P50452	cis	rs2676670	no
9	38314296	G	C	0.473788	0.076872	0.009341	0.07955	13	22924	+++++++++++++	1.88e-16	IGFBPL1_Q8WX77	cis	rs34077798	no
14	20940834	G	A	0.176128	0.10238	0.012366	0	11	19987	-++++++++++	1.24e-16	APEX1_P27695	cis	rs1713422	no
17	80921045	G	A	0.478256	0.096697	0.011662	0.361477	13	23008	+++++++++++++	1.12e-16	METRNL_Q641Q3	cis	rs9747676	no
15	41711514	G	T	0.324738	0.160449	0.019113	0.674412	13	22943	+++++++++++++	7.82e-17	TYRO3_Q06418	cis	rs8027626	no
5	82891305	G	A	0.138971	0.106944	0.012816	0	13	23008	+++++++++++++	7.15e-17	VCAN_P13611	cis	rs76738717	no
3	66575390	G	A	0.129475	-0.185091	0.021916	0.507713	13	23008	-------------	3.03e-17	LRIG1_Q96JA1	cis	rs56080566	no
7	99966058	C	T	0.01983	0.384447	0.04534	0.306608	10	20572	?+++++?+?++++	2.27e-17	PILRB_Q9UKJ0	cis	rs78874744	no
1	147058844	C	A	0.039651	0.247876	0.029208	0.125942	11	20014	++++++++??+++	2.13e-17	ACP6_Q9NPH0	cis	rs1612689	no
7	50501440	G	T	0.603755	0.080973	0.009534	0	13	23008	+++++++++++++	2.01e-17	DDC_P20711	cis	rs6945253	no
16	16302586	C	T	0.067682	-0.353656	0.04145	0.717192	12	22469	------?------	1.44e-17	NOMO1_Q15155	trans	rs72657698	no
9	140024759	A	G	0.035964	0.337449	0.039538	0	6	9808	++++++	1.4e-17	DPP7_Q9UHL4	cis	rs145357127	no
9	38554243	A	G	0.412088	0.085203	0.009965	0	13	22924	+++++++++++++	1.23e-17	IGFBPL1_Q8WX77	cis	rs10814716	no
12	102133312	A	C	0.023594	0.503649	0.058383	0	3	6330	+?+??+	6.32e-18	DPP7_Q9UHL4	trans	rs75511610	no
6	32813768	A	G	0.083977	0.145286	0.01662	0	12	22709	?++++++++++++	6.14e-18	CD1C_P29017	trans	rs116827595	no
1	109820884	G	A	0.082467	-0.204799	0.023675	0.372884	11	21755	?-----------	5.13e-18	ENTPD5_O75356	trans	rs11577931	no
15	79149002	C	T	0.136053	-0.174928	0.02021	0	8	10759	-------??-	4.91e-18	CTSH_P09668	cis	rs57496361	no
6	149953835	G	A	0.862641	0.231109	0.026501	0.672481	13	23008	+++++++++++++	2.76e-18	LRP11_Q86VZ4	cis	rs9322202	no
18	590969	T	C	0.324138	0.518795	0.059441	0.972538	13	23007	+++++++++++-+	2.59e-18	CLUL1_Q15846	cis	rs2015412	no
14	74341685	T	C	0.025112	0.287273	0.032862	0.100477	10	21271	?+++?+++++++	2.29e-18	ENTPD5_O75356	cis	rs142209667	no
7	99861149	T	C	0.095714	0.309702	0.035341	0.757904	13	23004	+++++++++++++	1.9e-18	PILRB_Q9UKJ0	cis	rs141376982	no
3	66452562	G	A	0.446601	0.261967	0.02989	0.892016	13	23008	+++++++++++++	1.88e-18	LRIG1_Q96JA1	cis	rs7631525	no
19	51538561	T	G	0.359211	-0.138902	0.015819	0.430683	11	19987	-----------	1.62e-18	KLK10_O43240	cis	rs3760739	no
19	54818035	A	G	0.09277	-0.155694	0.017717	0	12	22469	------?----+-	1.52e-18	LILRA5_A6NI73	cis	rs1761450	no
15	41977690	T	A	0.040743	-0.375223	0.042682	0.606868	12	22709	?------------	1.48e-18	TYRO3_Q06418	cis	rs72724130	no
1	147131465	T	C	0.282361	-0.74407	0.084142	0.988827	13	23008	----------+--	9.32e-19	ACP6_Q9NPH0	cis	rs6674938	no
15	41796901	T	G	0.226343	0.227617	0.025617	0.780469	13	23008	+++++++++++++	6.37e-19	TYRO3_Q06418	cis	rs170296	no
1	120432181	A	G	0.803802	-0.104429	0.011723	0.016509	13	23008	+------------	5.19e-19	REG4_Q9BYZ8	cis	rs2843021	no
14	74669359	G	A	0.675455	0.153749	0.017121	0.57697	12	22054	++++++++++++	2.7e-19	ENTPD5_O75356	cis	rs11622838	no
6	2995459	T	C	0.077062	-0.455721	0.050601	0	3	2619	---	2.13e-19	NQO2_P16083	cis	rs11242816	no
17	77707018	T	C	0.313448	0.761699	0.084352	0.989496	13	23008	++++++++++--+	1.72e-19	ENPP7_Q6UWV6	cis	rs9916601	no
18	603438	A	G	0.162934	-0.296025	0.032777	0.832707	13	23008	-----------+-	1.69e-19	CLUL1_Q15846	cis	rs577430	no
6	150013299	G	T	0.04366	0.35318	0.039001	0.575802	12	22709	?++++++++++++	1.36e-19	LRP11_Q86VZ4	cis	rs62439846	no
19	51642784	T	G	0.30578	0.190304	0.020926	0.672702	13	23008	+++++++++++++	9.53e-20	SIGLEC7_Q9Y286	cis	rs12983058	no
1	157543746	T	C	0.291799	0.097902	0.010756	0.048317	13	23008	+++++++++++++	8.86e-20	FCRL1_Q96LA6	cis	rs2758680	no
5	95173887	T	C	0.173281	-0.253125	0.027775	0.567217	9	12762	---------	7.98e-20	GLRX_P35754	cis	rs10040697	no
15	79146583	T	C	0.122563	-0.212103	0.023246	0.158237	10	13742	----------	7.22e-20	CTSH_P09668	cis	rs148993644	no
3	66096347	C	T	0.079463	0.160136	0.017407	0	12	22709	?++++++++++++	3.6e-20	LRIG1_Q96JA1	cis	rs114800653	no
18	30043670	T	C	0.486062	-0.202478	0.021716	0.775292	13	22924	-------------	1.12e-20	MEP1B_Q16820	cis	rs4328515	no
19	51451087	C	A	0.399778	0.105348	0.011237	0	11	19987	+++++++++++	6.91e-21	KLK10_O43240	cis	rs34338963	no
6	31372569	T	C	0.336499	0.094614	0.00986	0.015251	13	23007	+++++++++++++	2.71e-21	CD1C_P29017	trans	rs2844518	no
5	83023039	G	T	0.481835	-0.084542	0.008897	0	13	23008	-------------	2.05e-21	VCAN_P13611	cis	rs28571929	no
19	51516539	A	T	0.03317	0.488753	0.050941	0.575135	9	19150	?+++++?++++	8.43e-22	KLK10_O43240	cis	rs145472676	no
19	51465880	C	A	0.059069	-0.233166	0.024115	0	10	19688	?----------	4.09e-22	KLK10_O43240	cis	rs77665111	no
3	139389600	C	T	0.16303	0.120152	0.012418	0	13	22924	+++++++++++++	3.83e-22	CLSTN2_Q9H4D0	cis	rs9864397	no
19	51488576	G	A	0.354338	0.170234	0.017587	0.467209	11	19987	+++++++++++	3.68e-22	KLK10_O43240	cis	rs10402381	no
19	51608151	A	G	0.536928	-0.099645	0.010246	0.117807	13	23008	-------------	2.35e-22	SIGLEC7_Q9Y286	cis	rs2691250	no
15	79028672	A	G	0.320854	-0.12983	0.013196	0.000928	10	13753	----------	7.68e-23	CTSH_P09668	cis	rs34653907	no
15	42216548	A	C	0.248276	-0.190928	0.018563	0.585062	13	23008	-------------	1.76e-24	TYRO3_Q06418	cis	rs28396848	no
9	140008443	A	G	0.011746	-1.30675	0.126628	0.494516	3	6938	-??-?-	5.75e-25	DPP7_Q9UHL4	cis	rs150267769	no
15	78971672	T	C	0.012334	0.941223	0.090119	0.412734	6	11037	?++?+?++?+	1.56e-25	CTSH_P09668	cis	rs78713550	no
18	61650865	A	G	0.32011	-0.237297	0.02272	0.704899	11	19666	-----------	1.55e-25	SERPINB8_P50452	cis	rs11537989	no
15	79278221	C	T	0.269957	-0.156298	0.014566	0	9	12356	--------?-	7.33e-27	CTSH_P09668	cis	rs7167720	no
18	29797958	C	T	0.449452	-0.880422	0.081668	0.993109	13	22925	----------++-	4.26e-27	MEP1B_Q16820	cis	rs680321	no
19	51513415	G	A	0.040146	-0.359619	0.031706	0	9	18293	?--------?-	8.1e-30	KLK10_O43240	cis	rs885756	no
9	139844151	C	A	0.40257	-0.184627	0.015761	0.057536	6	9808	------	1.08e-31	DPP7_Q9UHL4	cis	rs4880172	no
18	61639238	G	T	0.176603	-0.231232	0.016497	0.251099	11	19666	-----------	1.23e-44	SERPINB8_P50452	cis	rs28757575	no
9	140050134	A	C	0.016034	-1.07782	0.069932	0.088475	4	7929	-?--?-	1.35e-53	DPP7_Q9UHL4	cis	rs112116973	no
19	51460515	C	G	0.022763	0.627006	0.03763	0.027873	9	19150	?+++++?++++	2.46e-62	KLK10_O43240	cis	rs148904561	no
18	61654463	G	A	0.568238	-0.659544	0.0324	0.896222	11	19666	-----------	4.08e-92	SERPINB8_P50452	cis	rs3826616	no
19	51523928	A	G	0.030562	0.710987	0.03057	0.037448	9	19150	?+++++?++++	1.19e-119	KLK10_O43240	cis	rs148431400	no
15	79234957	A	G	0.102062	-0.920372	0.036456	0.693389	10	13753	----------	1.25e-140	CTSH_P09668	cis	rs34593439	no
15	79167260	C	T	0.136395	0.655568	0.024771	0.36363	9	12154	+++++++?++	2.44e-154	CTSH_P09668	cis	rs77362013	no
Legend
Chr	Chromosome of pQTL
Position	Base pair position of pQTL
Reference allele	Effect allele
Other allele	Other allele
EAF	Effect allele frequency
Beta	Effect size of allele
SE	Standard error
i2	Heterogeneity index (from GWAMA meta analysis)
n_studies	Number of cohorts the pQTL was included in
n_samples	Number of individuals across cohorts
effects	Effect direction (positive vs negative) of reference allele in the different cohorts
P	P-value
Protein	Protein which pQTL is associated. Naming is presented as ProteinShortName_UniprotID
Cis/Trans	Whether the pQTL is cis or trans
rsID	rSID of pQTL
MR Instrument?	Whether the pQTL was considered for inclusion for mendelian randomization
UKB pQTLs	pQTLs identified from UK Biobank study (https://www.biorxiv.org/content/10.1101/2022.06.17.496443v1.full)
LD with UKB pQTLs	LD between Corland et al pQTLs and UKB pQTLs
? In the effects column indicate that the SNP was not present in a given cohort.
Some cohorts were excluded in analysis for a given protein based on quality control (see Supplementary Table 3)

## Sheet: 5b Female pQTLs
Chr	Position	Reference Allele	Other allele	EAF	Beta	SE	i2	n_studies	n_samples	effects	P	Protein	Cis/Trans	rsID
1	146561330	C	T	0.023165	-0.570238	0.069374	0.421589	8	11258	-----???---?	4.11e-16	ACP6_Q9NPH0	trans	rs79566071
1	147010866	G	T	0.032417	-0.50001	0.042147	0.128662	10	12047	-----?-?----	1.83e-32	ACP6_Q9NPH0	cis	rs78300852
1	147262276	G	A	0.023235	0.314873	0.045812	0	8	11258	+++++???+++?	6.28e-12	ACP6_Q9NPH0	cis	rs78010317
1	144918246	A	G	0.037286	-0.372783	0.048801	0	4	7545	--?-??-?????	4.03e-14	ACP6_Q9NPH0	trans	rs77955958
1	147067648	G	T	0.026562	-1.44771	0.043952	0	6	9260	-----?-?????	2.27e-233	ACP6_Q9NPH0	cis	rs77245299
1	147172857	A	C	0.026469	-0.541192	0.047481	0.096577	9	11681	-----?-?---?	4.27e-30	ACP6_Q9NPH0	cis	rs76274235
1	147157618	A	G	0.025399	-0.605236	0.04456	0	8	11163	-----?-?--??	5.09e-42	ACP6_Q9NPH0	cis	rs75975267
1	147056280	C	A	0.049167	0.302252	0.032174	0	9	10292	+++++?++??++	5.76e-21	ACP6_Q9NPH0	cis	rs628928
1	147092112	A	G	0.02972	-0.580244	0.055281	0.242356	7	9778	-----?-???-?	8.99e-26	ACP6_Q9NPH0	cis	rs61754125
1	147055061	G	A	0.029577	0.365552	0.046894	0.071288	8	10899	+++++?+?+?-?	6.43e-15	ACP6_Q9NPH0	cis	rs56126189
1	147822212	C	T	0.240393	0.114891	0.015953	0.035913	12	12376	++++++-++++-	1.02e-12	ACP6_Q9NPH0	trans	rs526708
1	147231534	A	G	0.00932	0.523728	0.07742	0	4	8923	+++?????+???	1.34e-11	ACP6_Q9NPH0	cis	rs1775479
1	147112584	A	G	0.023024	0.376812	0.049719	0	8	11163	+++++?+?++??	3.49e-14	ACP6_Q9NPH0	cis	rs148127209
1	145549978	G	T	0.013168	-0.866253	0.088301	0	3	7802	---?????????	2.74e-22	ACP6_Q9NPH0	trans	rs145308075
1	146481696	C	T	0.03477	0.301517	0.046469	0	6	9925	++++????+?-?	8.67e-11	ACP6_Q9NPH0	trans	rs143053966
1	146840769	C	T	0.015562	0.502988	0.066414	0	4	8584	+++??????+??	3.63e-14	ACP6_Q9NPH0	cis	rs142283621
1	147126437	A	G	0.015973	-1.43662	0.053448	0	6	10256	---?-???--??	3.89e-159	ACP6_Q9NPH0	cis	rs140566115
1	147119257	A	T	0.012256	-0.743838	0.069906	0	4	8923	---?????-???	1.93e-26	ACP6_Q9NPH0	cis	rs137987097
1	145725689	A	G	0.483383	0.089275	0.015386	0.080609	10	10473	+++++++-??+-	6.54e-09	ACP6_Q9NPH0	trans	rs12129861
1	147831666	A	T	0.063884	-0.298201	0.046422	0	5	5097	-??--???--??	1.33e-10	ACP6_Q9NPH0	trans	rs115351300
1	147048251	A	G	0.018832	0.399842	0.062423	0.236912	7	10740	+++-+???++??	1.5e-10	ACP6_Q9NPH0	cis	rs114676148
1	147000115	G	A	0.01973	0.370944	0.053974	0	5	9474	+++?+???+???	6.3e-12	ACP6_Q9NPH0	cis	rs112391344
19	14509770	C	G	0.643398	0.091807	0.013344	0	12	12376	++++++++++++	5.98e-12	ADGRE2_Q9UHX3	cis	rs7255389
12	111932800	T	C	0.539843	-0.083739	0.015221	0.192241	12	12376	------------	3.76e-08	ADGRE2_Q9UHX3	trans	rs7137828
17	7089652	G	C	0.36781	0.092036	0.01281	0	12	12376	+++++++++++-	1.18e-12	ADGRE2_Q9UHX3	trans	rs314256
19	14492219	A	C	0.097784	0.123022	0.022336	0	11	12195	++++++?+++++	3.63e-08	ADGRE2_Q9UHX3	cis	rs28366013
6	32339076	G	A	0.318617	-0.075694	0.013182	0	12	12376	-------+----	1.34e-08	ADGRE2_Q9UHX3	trans	rs2050190
19	14478604	G	A	0.097519	0.119336	0.021803	0	11	12198	?+++++-++++-	4.42e-08	ADGRE2_Q9UHX3	cis	rs117935211
8	38835269	C	T	0.431424	0.071999	0.012952	0	12	12376	++++-+++++-+	4.56e-08	ADGRG2_Q8IZP9	trans	rs6474514
1	59612507	T	G	0.585606	-0.074616	0.012856	0	12	12376	------+----+	1.14e-08	ADGRG2_Q8IZP9	trans	rs11207410
9	136160617	C	T	0.269139	0.119022	0.014	0	12	12327	++++++++++++	4.94e-17	ANGPT2_O15123	trans	rs9411492
9	136118740	C	T	0.198633	0.11456	0.015637	0	12	12327	-+++++++++++	2.37e-13	ANGPT2_O15123	trans	rs7034353
8	6387991	T	C	0.723464	-0.080428	0.013943	0	12	12325	+----------+	8.01e-09	ANGPT2_O15123	cis	rs2515473
8	6273642	C	T	0.370703	-0.117183	0.013327	0	12	12327	----------+-	4.11e-18	ANGPT2_O15123	cis	rs13264652
1	178871217	A	G	0.10002	-0.26387	0.020724	0	12	12376	------------	3.5e-36	ANGPTL1_O95841	cis	rs2275100
12	590259	A	G	0.371202	0.075092	0.012922	0	12	12376	+++++++++++-	9.98e-09	ANGPTL1_O95841	trans	rs215223
1	178343100	A	G	0.010174	0.577397	0.080218	0	4	8923	?+++????+???	1.26e-12	ANGPTL1_O95841	cis	rs184166969
1	178831941	C	T	0.034875	0.239958	0.036453	0	7	10774	?+++?+??+++?	4.62e-11	ANGPTL1_O95841	cis	rs12755340
1	178531117	G	A	0.131399	-0.113102	0.018247	0	12	12376	+------+----	5.7e-10	ANGPTL1_O95841	cis	rs12046110
1	178918312	G	A	0.404296	-0.075523	0.013315	0.014168	12	12376	-------+---+	1.41e-08	ANGPTL1_O95841	cis	rs10913648
1	178478792	G	C	0.913271	-0.140452	0.022133	0	12	12376	---+--------	2.21e-10	ANGPTL1_O95841	cis	rs10158746
1	11042870	A	G	0.012844	0.395057	0.067232	0	3	7802	?+++????????	4.2e-09	ANGPTL7_O43827	cis	rs77208728
14	20916716	C	G	0.25463	-0.238262	0.016014	0.078928	10	11492	----------	2.11e-49	APEX1_P27695	cis	rs938884
14	20936286	C	G	0.101374	-0.18118	0.023588	0	9	11344	?---------	1.58e-14	APEX1_P27695	cis	rs79485601
14	20933806	G	C	0.058095	-0.169516	0.03083	0.037775	9	11344	?-----++--	3.83e-08	APEX1_P27695	cis	rs77502768
14	20893219	G	T	0.594608	-0.101161	0.013216	0	10	11492	----------	1.94e-14	APEX1_P27695	cis	rs6575809
14	20940515	T	C	0.164675	0.122804	0.017164	0	10	11492	++++-+++++	8.38e-13	APEX1_P27695	cis	rs1049562
12	104000470	C	T	0.670391	0.078383	0.013665	0	12	12376	-++-+++-++++	1.49e-08	APLP1_P51693	trans	rs2723889
10	70860475	G	C	0.87884	-0.197519	0.03475	0.562912	12	12376	------------	2.01e-08	APLP1_P51693	trans	rs2008553
6	131972107	T	C	0.141511	-0.260596	0.040414	0	5	2871	-----	1.34e-10	ARG1_P05089	cis	rs112508647
8	84972677	C	T	0.014758	-0.658596	0.065088	0	5	8837	?-----??????	1.47e-23	CA13_Q8N1Q1	trans	rs78898187
8	83930275	G	A	0.750917	0.083763	0.01457	0	12	12376	+++++++-++-+	1.32e-08	CA13_Q8N1Q1	trans	rs7825303
8	87155225	T	C	0.134831	-0.133409	0.018504	0	11	12228	?-----------	1.02e-12	CA13_Q8N1Q1	trans	rs75594898
8	83191741	T	C	0.031476	-0.312029	0.056497	0.239715	5	8837	?---+-??????	4.77e-08	CA13_Q8N1Q1	trans	rs74689096
8	86518838	A	G	0.020912	0.290385	0.052068	0	7	10009	?++++??+?++?	2.45e-08	CA13_Q8N1Q1	cis	rs189137175
8	86554765	A	G	0.01846	-1.02488	0.07155	0.155867	3	7802	?---????????	1.54e-45	CA13_Q8N1Q1	cis	rs144270788
8	85869008	A	T	0.019616	-1.05013	0.094974	0.519808	3	7802	?---????????	8.13e-28	CA13_Q8N1Q1	cis	rs112451482
17	77007553	G	C	0.143892	-0.134402	0.018673	0.041604	12	12376	----------++	9.9e-13	CANT1_Q8WVQ1	cis	rs56213896
17	76993897	T	C	0.093079	0.178617	0.030185	0.335037	12	12376	++++++-++++-	3.27e-09	CANT1_Q8WVQ1	cis	rs3744171
8	134536777	T	C	0.630241	0.082116	0.011995	0	12	12376	++++++++++++	7.6e-12	CCDC80_Q76M96	trans	rs939025
8	134479550	A	G	0.317241	0.126379	0.012286	0	12	12376	++++++++++++	2.98e-24	CCDC80_Q76M96	trans	rs4736676
6	109619377	G	A	0.528116	0.072396	0.011927	0	12	12347	+++++++-++++	1.94e-09	CD164_Q04900	cis	rs9320282
3	58361603	C	T	0.320637	0.079058	0.013009	0.00305	12	12347	++++++++++-+	1.86e-09	CD164_Q04900	trans	rs6777066
6	28787193	G	A	0.134668	0.120099	0.021346	0.086479	11	11594	+++++++-+?--	2.89e-08	CD1C_P29017	trans	rs9257226
16	11833886	T	G	0.590898	0.079283	0.012847	0	12	12376	++++++-+++++	1.16e-09	CD1C_P29017	trans	rs7206670
12	111932800	T	C	0.539843	-0.083539	0.012701	0	12	12376	+-----------	8.82e-11	CD1C_P29017	trans	rs7137828
6	31088671	C	A	0.06718	0.34059	0.054006	0.002496	3	5514	??+?++??????	2.85e-10	CD1C_P29017	trans	rs558149109
6	31302265	G	A	0.094059	0.204343	0.02344	0	11	12228	?+++++-+++--	8.22e-18	CD1C_P29017	trans	rs4947307
6	32005267	T	C	0.098655	0.180345	0.023805	0.035454	10	12047	?+++++?+++-+	7.99e-14	CD1C_P29017	trans	rs431204
6	29612325	T	G	0.185987	0.091055	0.016304	0	11	12189	++++++?-+++-	3.65e-08	CD1C_P29017	trans	rs3130249
6	31088671	C	A	0.06718	0.34059	0.054006	0.002496	3	5514	??+?++??????	2.85e-10	CD1C_P29017	trans	rs3095317
6	31263297	A	G	0.119701	-0.12194	0.019504	0	12	12376	----+-----+-	4.05e-10	CD1C_P29017	trans	rs28732109
12	112486818	G	A	0.422318	0.080584	0.012798	0	12	12376	+++-++++++++	5.34e-10	CD1C_P29017	trans	rs17696736
1	158160181	T	C	0.344401	-0.07845	0.013301	0	12	12376	-------+--+-	3.68e-09	CD1C_P29017	cis	rs1748364
6	91006227	A	G	0.311957	-0.080253	0.013684	0	12	12375	+----------+	7.34e-09	CD1C_P29017	trans	rs1504215
6	30348381	T	A	0.039368	0.473967	0.059284	0	4	7673	?++?++??????	3.18e-15	CD1C_P29017	trans	rs116538597
6	32776921	C	T	0.096822	0.157752	0.021394	0	11	12228	?+++++++++++	3.57e-13	CD1C_P29017	trans	rs1054684
6	47455319	A	G	0.42527	-0.134177	0.020017	0.483213	12	12376	----------+-	2.04e-11	CD2AP_Q9Y5K6	cis	rs9349408
6	47768048	A	G	0.042608	-0.174002	0.031351	0	10	12047	?-----?----+	2.85e-08	CD2AP_Q9Y5K6	cis	rs62397906
6	47292054	G	T	0.023923	0.296268	0.045608	0	7	10707	?++++???+++?	8.25e-11	CD2AP_Q9Y5K6	cis	rs144396178
6	47566408	C	G	0.030925	0.321281	0.037256	0	10	12043	?+++++?+++++	9.3e-18	CD2AP_Q9Y5K6	cis	rs115734663
6	47581403	C	G	0.015919	0.413226	0.067078	0.121608	5	9705	?+++????++??	7.26e-10	CD2AP_Q9Y5K6	cis	rs113967660
9	136132617	A	G	0.113138	0.160675	0.019421	0	12	12376	++++++++++-+	1.3e-16	CD79B_P40259	trans	rs8176725
9	136149399	A	G	0.228082	-0.158617	0.014533	0	12	12376	------------	8.99e-27	CD79B_P40259	trans	rs507666
17	61997993	A	T	0.393959	-0.112495	0.012795	0	12	12376	------+---+-	6.27e-18	CD79B_P40259	cis	rs2854184
16	583458	A	G	0.12039	-0.122591	0.018389	0	12	12376	-------+----	3.93e-11	CDH2_P19022	trans	rs3826233
10	82249752	A	G	0.782944	0.088352	0.014304	0	12	12376	+++++++++++-	9.27e-10	CDH2_P19022	trans	rs10749609
1	197017942	A	G	0.020833	0.338871	0.059455	0.058935	3	7802	?+++????????	1.2e-08	CDHR5_Q9HBB8	trans	rs17549381
1	196422826	G	A	0.0663	0.190589	0.026973	0	10	12047	?+++++?+++++	2.54e-12	CDHR5_Q9HBB8	trans	rs12134610
1	197609340	T	C	0.115495	0.129086	0.021396	0.025176	12	12376	+++++++++++-	2.26e-09	CDHR5_Q9HBB8	trans	rs12090451
1	196944357	A	G	0.240553	0.15748	0.014745	0	12	12376	++++++++++++	3.53e-26	CDHR5_Q9HBB8	trans	rs10801582
3	186312012	C	G	0.015413	0.367981	0.066279	0	3	7802	?+++????????	3.77e-08	CDHR5_Q9HBB8	trans	rs141245563
11	707152	C	G	0.12127	-0.226955	0.027171	0.351831	12	12374	------------	6.66e-17	CDHR5_Q9HBB8	cis	rs73407148
11	587014	T	C	0.293993	0.303791	0.039313	0.831926	12	12376	+++++++++++-	1.1e-14	CDHR5_Q9HBB8	cis	rs34265491
11	621951	A	G	0.008452	-1.21263	0.088598	0.025163	3	7802	?---????????	1.22e-42	CDHR5_Q9HBB8	cis	rs186533174
11	488099	G	C	0.023144	0.315208	0.047886	0	8	11257	?+++++??+++?	4.63e-11	CDHR5_Q9HBB8	cis	rs140862070
11	674800	A	G	0.014443	-1.06641	0.079993	0.409405	7	10276	----???---??	1.52e-40	CDHR5_Q9HBB8	cis	rs139679730
11	557540	G	A	0.059384	-0.186128	0.027619	0	11	12195	------?-----	1.59e-11	CDHR5_Q9HBB8	cis	rs11825368
11	365609	A	T	0.087478	-0.191386	0.032115	0.272779	12	12376	----------+-	2.53e-09	CDHR5_Q9HBB8	cis	rs11824914
11	599588	T	C	0.01456	-1.08563	0.061505	0	4	8923	?---????-???	1.53e-68	CDHR5_Q9HBB8	cis	rs117818025
11	586185	A	G	0.019	0.331683	0.054416	0	6	9237	?+++?+????-+	1.09e-09	CDHR5_Q9HBB8	cis	rs111830833
17	64210580	C	A	0.02379	0.362034	0.049277	0.10144	8	11130	?++++??+++-?	3.34e-13	CDHR5_Q9HBB8	trans	rs1801689
11	74360030	C	T	0.584939	0.098596	0.013764	0.06499	12	12376	-+++++++++++	7.87e-13	CHRDL2_Q6WN34	cis	rs7932922
11	74423366	A	G	0.416969	-0.073176	0.013082	0	12	12376	+---++------	2.22e-08	CHRDL2_Q6WN34	cis	rs76059845
11	74181483	C	T	0.803179	0.087417	0.016014	0.002162	12	12376	++++--++++-+	4.79e-08	CHRDL2_Q6WN34	cis	rs683144
11	74438836	G	A	0.015747	-0.80142	0.065745	0	3	7802	?---????????	2.5e-33	CHRDL2_Q6WN34	cis	rs191917601
11	74431000	A	G	0.016896	-0.834939	0.142578	0.775683	5	9407	?----???-???	4.74e-09	CHRDL2_Q6WN34	cis	rs142962958
6	32607972	T	C	0.232994	-0.095714	0.017118	0	9	10263	----++?-??+-	2.25e-08	CLEC5A_Q9NY25	trans	rs9272620
6	32605604	G	A	0.043619	-0.205533	0.036387	0	4	8304	?---??????-?	2.32e-08	CLEC5A_Q9NY25	trans	rs74971608
7	141429029	G	A	0.236036	-0.133681	0.017497	0.097844	12	12347	----------+-	4.17e-14	CLEC5A_Q9NY25	cis	rs55784709
7	141224952	G	A	0.456509	0.085097	0.01307	0	12	12347	-+++++++-++-	7.47e-11	CLEC5A_Q9NY25	cis	rs2366254
20	1546911	G	C	0.778978	0.131997	0.014941	0	12	12347	+++++++++++-	2.4e-18	CLEC5A_Q9NY25	trans	rs2243603
7	37489588	T	G	0.288886	0.09096	0.016663	0.057276	12	12347	++++++++++++	4.79e-08	CLEC5A_Q9NY25	trans	rs1882071
11	123055573	T	C	0.089763	-0.170265	0.02788	0.192607	11	12179	?----------+	1.01e-09	CLMP_Q9H6B4	cis	rs73017874
11	123013271	C	T	0.424017	0.099082	0.012648	0	12	12326	++++++++++-+	4.73e-15	CLMP_Q9H6B4	cis	rs6589969
10	58194162	G	A	0.018036	0.329257	0.056275	0	4	8923	?+++????+???	7.81e-09	CLMP_Q9H6B4	trans	rs117457887
11	123038062	C	T	0.869276	0.159174	0.019257	0	12	12327	++++++++++--	3.5e-16	CLMP_Q9H6B4	cis	rs10750232
3	139894395	G	C	0.289876	-0.078274	0.013956	0	12	12353	----+------+	2.04e-08	CLSTN2_Q9H4D0	cis	rs9823347
3	140313043	C	T	0.132866	-0.127197	0.018768	0	12	12353	------------	1.22e-11	CLSTN2_Q9H4D0	cis	rs77908846
3	140369528	T	C	0.298431	0.103787	0.013589	0.00268	12	12353	++++++++++--	2.21e-14	CLSTN2_Q9H4D0	cis	rs698665
3	139750012	C	T	0.246173	0.093646	0.014381	0	12	12353	++++++++++-+	7.43e-11	CLSTN2_Q9H4D0	cis	rs56072728
3	139499055	G	A	0.480117	-0.151759	0.020397	0.488489	12	12353	----------+-	1e-13	CLSTN2_Q9H4D0	cis	rs1900627
3	139617622	A	T	0.022635	0.283591	0.048648	0	5	9428	?+++????+?+?	5.56e-09	CLSTN2_Q9H4D0	cis	rs188632859
3	139283462	C	A	0.397277	-0.090066	0.013133	0	11	11571	---------?--	6.98e-12	CLSTN2_Q9H4D0	cis	rs1497266
3	139630755	C	T	0.099632	0.234494	0.032837	0.459513	12	12353	-+++++++++++	9.26e-13	CLSTN2_Q9H4D0	cis	rs13078412
3	139846357	T	C	0.126344	0.105136	0.018919	0	12	12353	-++++++++++-	2.74e-08	CLSTN2_Q9H4D0	cis	rs12632062
3	139707236	A	G	0.442684	-0.109286	0.014697	0.131273	12	12353	----------+-	1.04e-13	CLSTN2_Q9H4D0	cis	rs12629606
3	139390813	A	G	0.268959	-0.131448	0.01431	0	12	12353	------------	1.03e-19	CLSTN2_Q9H4D0	cis	rs11714276
18	597950	T	C	0.139235	-0.178479	0.019427	0	11	12228	?-----------	4.03e-20	CLUL1_Q15846	cis	rs9973159
18	614955	T	C	0.074034	0.19033	0.029225	0.110659	10	12047	?+++++?++++-	7.39e-11	CLUL1_Q15846	cis	rs9946446
18	550744	C	T	0.037981	0.306608	0.042894	0.086123	8	10747	?+++++?++??+	8.8e-13	CLUL1_Q15846	cis	rs79623657
18	603311	C	T	0.01564	0.657965	0.109282	0.560905	4	8584	?+++?????+??	1.74e-09	CLUL1_Q15846	cis	rs78521147
18	597146	A	G	0.088827	-0.65789	0.066176	0.863333	12	12376	----------+-	8.12e-23	CLUL1_Q15846	cis	rs72865419
18	549708	A	G	0.169024	0.104044	0.01852	0	12	12376	-+++-++++++-	1.93e-08	CLUL1_Q15846	cis	rs62088189
20	44569930	T	C	0.191697	-0.110022	0.017976	0.082122	12	12376	-----------+	1.42e-09	CLUL1_Q15846	trans	rs6065908
18	559618	T	C	0.027022	0.369653	0.048657	0.002027	6	10252	?+++?+??++??	3.03e-14	CLUL1_Q15846	cis	rs548911946
18	612753	C	T	0.34211	0.222188	0.03678	0.779966	12	12376	++++++++++-+	1.53e-09	CLUL1_Q15846	cis	rs4798418
18	498389	T	C	0.237677	0.14026	0.020181	0.230107	11	11589	-++++++++?++	3.65e-12	CLUL1_Q15846	cis	rs28610238
18	553116	A	T	0.014079	-0.517042	0.082139	0	3	7802	?---????????	3.08e-10	CLUL1_Q15846	cis	rs143030291
18	568468	G	A	0.026191	0.419558	0.046639	0	7	10707	?++++???+++?	2.34e-19	CLUL1_Q15846	cis	rs140456858
18	589353	C	G	0.30837	0.5108	0.058295	0.938645	12	12376	++++++++++--	1.91e-18	CLUL1_Q15846	cis	rs12955797
18	603733	A	C	0.024989	-0.419632	0.044034	0	9	11311	------?---??	1.58e-21	CLUL1_Q15846	cis	rs116420573
18	580125	G	C	0.014665	-0.517877	0.059111	0	7	10679	?---?-?---??	1.93e-18	CLUL1_Q15846	cis	rs115245777
22	19949103	A	G	0.024589	0.359942	0.050638	0.168022	8	11163	?+++-+?+++??	1.18e-12	COMT_P21964	cis	rs9332362
22	20025652	T	C	0.085928	0.168521	0.02235	0	12	12354	++++++++++++	4.7e-14	COMT_P21964	cis	rs73150856
22	20193861	C	G	0.638291	-0.078806	0.01329	0	12	12354	------+--+--	3.03e-09	COMT_P21964	cis	rs654389
22	20168604	T	C	0.403618	-0.10908	0.013651	0.059023	12	12354	------------	2.73e-15	COMT_P21964	cis	rs390906
22	19947942	A	C	0.066901	-0.217086	0.031652	0.187463	11	12206	?----------+	6.96e-12	COMT_P21964	cis	rs16982844
22	19984200	T	C	0.063422	0.18266	0.030175	0.149228	10	12025	?+++-+?++++-	1.42e-09	COMT_P21964	cis	rs11089325
15	78926018	C	T	0.324233	-0.142014	0.016104	0	9	9333	---------	1.16e-18	CTSH_P09668	cis	rs950776
15	78971672	T	C	0.011687	1.13465	0.150026	0.576359	3	6764	?++????+?	3.94e-14	CTSH_P09668	cis	rs78713550
15	79167260	C	T	0.136786	0.685432	0.022006	0	8	8212	+++++++?+	5.48e-213	CTSH_P09668	cis	rs77362013
15	79249549	G	A	0.043953	1.10703	0.035212	0	8	9152	+++++?+++	2.87e-210	CTSH_P09668	cis	rs75508148
15	77915227	G	A	0.785883	-0.104146	0.018362	0	9	9333	---------	2.41e-08	CTSH_P09668	trans	rs7162113
15	79237293	T	C	0.098477	-0.881238	0.05235	0.720603	9	9333	---------	1.38e-63	CTSH_P09668	cis	rs2289702
15	79216945	G	C	0.013916	1.1261	0.081815	0	3	6194	?++?+????	4.19e-43	CTSH_P09668	cis	rs181175135
15	79229263	A	G	0.023852	1.2077	0.052232	0	5	7799	?++++??+?	2.79e-118	CTSH_P09668	cis	rs139414307
15	78727316	C	G	0.01066	0.877367	0.091295	0	3	6194	?++?+????	3.24e-21	CTSH_P09668	cis	rs11072764
12	102220783	G	C	0.29426	-0.102329	0.013985	0	11	11592	---------?+-	3.94e-13	CTSO_P43234	trans	rs7964859
6	160418050	A	G	0.087603	-0.151832	0.023788	0.056686	11	12228	?----+------	1.74e-10	CTSO_P43234	trans	rs76778371
4	157098758	G	A	0.219367	-0.086711	0.014894	0	12	12376	------------	5.82e-09	CTSO_P43234	cis	rs7676050
9	93364816	T	C	0.029734	-0.210079	0.037717	0	10	11413	----+-?+-?--	3.3e-08	CTSO_P43234	trans	rs73505430
4	156857082	T	C	0.414109	0.102456	0.012532	0	12	12376	++++++++++++	2.95e-16	CTSO_P43234	cis	rs35387148
19	19380513	G	A	0.018966	0.307094	0.05362	0	6	9355	?+++++????+?	1.02e-08	CTSO_P43234	trans	rs187429064
19	19700552	T	C	0.097882	0.147437	0.020525	0	12	12376	++++-+++++-+	1.04e-12	CTSO_P43234	trans	rs12608729
7	50450420	C	T	0.015029	-0.956774	0.061846	0	4	8541	?--?????--??	5.51e-54	DDC_P20711	cis	rs7789106
7	50823991	T	C	0.016989	-1.32424	0.062323	0	3	7802	?---????????	1.23e-97	DDC_P20711	cis	rs184898281
22	30598552	G	C	0.344478	0.076983	0.013429	0	12	12376	-++++-++++++	1.56e-08	DDC_P20711	trans	rs17728461
7	50576648	G	C	0.396309	0.136543	0.016343	0.206371	12	12376	++++++++++++	6.55e-17	DDC_P20711	cis	rs1470750
9	140010484	T	C	0.761824	0.408817	0.019794	0	5	7417	+++++	2.54e-93	DPP7_Q9UHL4	cis	rs6560659
9	140024759	A	G	0.037284	0.350125	0.045267	0	5	7417	+++++	1.04e-14	DPP7_Q9UHL4	cis	rs145357127
9	139989651	A	G	0.030457	-0.425129	0.050611	0	5	7417	-----	4.47e-17	DPP7_Q9UHL4	cis	rs117505815
12	102214814	A	C	0.17416	-0.304517	0.025168	0	3	5514	---??	3.48e-33	DPP7_Q9UHL4	trans	rs11111044
8	106536683	G	T	0.449135	-0.071329	0.012477	0	12	12376	------------	1.51e-08	ENO2_P09104	trans	rs7830388
12	7014962	G	A	0.178285	0.136286	0.017396	0.039028	12	12086	+++++++++++-	8.65e-15	ENO2_P09104	cis	rs2071071
17	77708970	T	C	0.022059	0.541284	0.050716	0	6	9576	?++?++??++??	1.36e-26	ENPP7_Q6UWV6	cis	rs76811489
17	77689525	A	G	0.250301	0.412722	0.044573	0.853982	12	12376	+++++++++++-	2.05e-20	ENPP7_Q6UWV6	cis	rs6565697
17	77753485	G	A	0.1209	0.287337	0.040347	0.625069	11	12228	?+++++++++-+	1.07e-12	ENPP7_Q6UWV6	cis	rs3751954
17	77636613	G	A	0.075822	0.283526	0.031292	0.10017	11	11953	+++++++?++++	1.3e-19	ENPP7_Q6UWV6	cis	rs36094564
17	77695774	A	C	0.136259	0.593024	0.056448	0.855373	12	12376	++++++++++-+	8.13e-26	ENPP7_Q6UWV6	cis	rs35908967
17	77683077	G	A	0.036018	0.487223	0.076469	0.552726	9	11496	?++++??+++++	1.87e-10	ENPP7_Q6UWV6	cis	rs35670752
17	77739530	A	G	0.022973	-0.465299	0.059244	0	6	9355	?-----????-?	4.03e-15	ENPP7_Q6UWV6	cis	rs186231624
17	77788705	A	T	0.023224	-0.395348	0.058748	0.025572	5	8686	?---??????--	1.7e-11	ENPP7_Q6UWV6	cis	rs183833760
17	77716799	A	G	0.013031	0.966129	0.16361	0.75112	4	8353	?+++?+??????	3.52e-09	ENPP7_Q6UWV6	cis	rs151138055
17	77696220	A	G	0.01435	-0.591802	0.090403	0.324206	5	9705	?---????--??	5.9e-11	ENPP7_Q6UWV6	cis	rs144608051
17	77688797	G	A	0.062283	-0.356429	0.028456	0	10	12047	?-----?---+-	5.41e-36	ENPP7_Q6UWV6	cis	rs117969406
17	77724558	A	G	0.086589	-0.377077	0.02768	0	11	12228	?-----------	2.15e-41	ENPP7_Q6UWV6	cis	rs117137359
17	77710572	A	G	0.013043	-0.875398	0.132148	0.495473	3	7420	?--??????-??	3.49e-11	ENPP7_Q6UWV6	cis	rs117098206
17	77822775	A	C	0.015648	0.460258	0.083854	0.265678	4	8353	?+++?+??????	4.05e-08	ENPP7_Q6UWV6	cis	rs11658697
17	77707282	T	C	0.070333	0.615903	0.051322	0.616172	10	12047	?+++++?+++++	3.52e-33	ENPP7_Q6UWV6	cis	rs113286331
1	109817838	C	T	0.771371	0.226653	0.022842	0.420207	11	11998	+++++++++++	7.67e-23	ENTPD5_O75356	trans	rs660240
14	74143464	G	A	0.034855	-0.336742	0.035998	0	9	11669	?-----?---+	1.77e-20	ENTPD5_O75356	cis	rs62004925
14	74469627	G	C	0.042215	0.275149	0.032447	0	9	11311	++++++?+++?	2.25e-17	ENTPD5_O75356	cis	rs61091897
14	73477161	A	T	0.012309	-0.431863	0.073212	0	3	7802	?---???????	4.96e-09	ENTPD5_O75356	trans	rs573758988
14	74669893	A	G	0.66989	0.170577	0.018217	0.302267	11	11998	++++++++++-	7.71e-21	ENTPD5_O75356	cis	rs4899502
17	64210580	C	A	0.023816	0.310627	0.055863	0.277224	8	11118	?++++??++++	3.52e-08	ENTPD5_O75356	trans	rs1801689
11	61582708	C	T	0.318259	0.074611	0.013422	0	11	11998	+++++++-++-	3.56e-08	ENTPD5_O75356	trans	rs174561
14	74654252	C	T	0.021305	-0.655308	0.04634	0	8	11163	?-----?---?	1.11e-44	ENTPD5_O75356	cis	rs139569341
14	74615261	G	A	0.012888	-0.413489	0.062772	0	6	10211	?---????---	4.48e-11	ENTPD5_O75356	cis	rs139280577
14	94838142	T	G	0.028742	0.501876	0.043267	0	4	8353	?+++?+?????	1.28e-30	ENTPD5_O75356	trans	rs112635299
14	74282726	C	G	0.065415	0.213243	0.02578	0	10	11850	?+++++++++-	1.32e-16	ENTPD5_O75356	cis	rs10131105
7	121076249	G	A	0.728869	-0.074209	0.013574	0	12	12376	------+---++	4.58e-08	FAM3C_Q92520	cis	rs4727927
9	97020521	T	G	0.036101	-0.373307	0.046167	0.331761	10	12047	?-----?-----	1.23e-15	FBP1_P09467	cis	rs6479532
9	97543251	T	C	0.026247	-0.443339	0.043424	0	10	12047	?-----?-----	5.34e-24	FBP1_P09467	cis	rs356144
9	97735217	A	T	0.014571	-0.414389	0.065222	0	4	8353	?---?-??????	2.1e-10	FBP1_P09467	cis	rs150314876
9	98443719	T	C	0.012158	-0.459221	0.070223	0	3	7759	?--?????-???	9.75e-11	FBP1_P09467	trans	rs148865257
9	97634181	T	C	0.01439	-0.636908	0.086104	0.373808	5	9407	?----???-???	1.39e-13	FBP1_P09467	cis	rs141649706
1	157788473	A	G	0.103042	0.159121	0.021932	0	12	12376	++++++++++++	4.01e-13	FCRL1_Q96LA6	cis	rs72710036
1	157685855	A	G	0.045083	0.295498	0.03575	0.037951	9	11265	?+++++?++?-+	1.39e-16	FCRL1_Q96LA6	cis	rs72708384
1	157732780	T	G	0.020632	0.339867	0.050862	0	7	10381	?+++++?++???	2.35e-11	FCRL1_Q96LA6	cis	rs61820006
1	157811585	T	G	0.048903	0.189427	0.033309	0.053616	10	11644	+++++??+++-+	1.29e-08	FCRL1_Q96LA6	cis	rs2281870
1	157673628	T	C	0.329386	-0.215098	0.01503	0.061704	11	12228	?-----------	3.17e-45	FCRL1_Q96LA6	cis	rs2210914
1	157756962	G	A	0.01429	0.355469	0.062351	0	5	9705	?+++????++??	1.19e-08	FCRL1_Q96LA6	cis	rs141263096
1	157767362	T	C	0.0548	0.204619	0.029634	0	11	12228	?+++++-+++++	5.02e-12	FCRL1_Q96LA6	cis	rs12132140
6	31335901	G	A	0.125899	0.137472	0.020908	0	7	8979	?+++++??++	6.93e-11	FKBP4_Q02790	trans	rs2922994
6	32628084	T	C	0.061788	0.285668	0.044502	0.019629	5	8454	?++++??+??	1.92e-10	FKBP4_Q02790	trans	rs2854277
6	30796545	C	T	0.114409	0.113164	0.020115	0	9	10882	?+++++++++	2.4e-08	FKBP4_Q02790	trans	rs1264350
17	67082962	G	C	0.163867	-0.182375	0.020088	0.129664	12	12376	------------	4.77e-19	GAL_P22466	trans	rs740516
15	90734627	T	C	0.17465	-0.106251	0.017806	0	12	12376	+-----------	4.61e-09	GAL_P22466	trans	rs36034702
3	12067126	T	A	0.799898	0.140152	0.015957	0	12	12376	++++++++++++	6.31e-18	GAL_P22466	trans	rs307606
3	12266855	A	G	0.466124	-0.105603	0.014878	0.124978	12	12376	-----------+	1.27e-12	GAL_P22466	trans	rs1584063
2	60511610	A	G	0.544842	0.145921	0.013744	0.061509	12	12376	++++++++++++	1.83e-25	GAL_P22466	trans	rs11903767
17	67136325	G	C	0.024779	0.491605	0.055009	0.157752	7	9778	?+++++?+??+?	4.01e-19	GAL_P22466	trans	rs117753190
3	10236121	T	C	0.386052	0.095194	0.013224	0	12	12376	++++-+-+++-+	6.08e-13	GHRL_Q9UBU3	cis	rs9862553
9	136149150	T	C	0.093083	-0.124476	0.021922	0	12	12375	----------+-	2.23e-08	GHRL_Q9UBU3	trans	rs8176644
3	10415782	A	G	0.152107	0.110423	0.017946	0	12	12376	++++++++++++	7.6e-10	GHRL_Q9UBU3	cis	rs34849108
16	27355004	C	G	0.435081	-0.072158	0.012996	0	12	12376	------------	4.52e-08	GHRL_Q9UBU3	trans	rs3024552
3	10308772	G	T	0.051286	-0.219648	0.029975	0.002956	11	12228	?-----------	2.34e-13	GHRL_Q9UBU3	cis	rs11707451
5	95163449	A	G	0.121784	-0.329729	0.056818	0.73492	8	8782	--------	6.5e-09	GLRX_P35754	cis	rs6556886
5	176842474	C	T	0.74994	0.102612	0.017765	0	8	8782	++++-+++	1.06e-08	GLRX_P35754	trans	rs2731672
5	95168387	A	G	0.016468	0.43989	0.069469	0	3	6764	?++???+?	2.42e-10	GLRX_P35754	cis	rs145664468
5	95128513	G	A	0.029401	0.381399	0.047547	0	5	8023	?+++??++	1.04e-15	GLRX_P35754	cis	rs114131374
5	95168306	G	C	0.272825	0.209996	0.023432	0.249706	8	8782	++++++++	6.89e-19	GLRX_P35754	cis	rs11135436
22	40407887	A	G	0.020695	0.47518	0.054077	0	5	9407	?++++???+???	3.11e-18	GRAP2_O75791	cis	rs79376201
1	156711667	T	A	0.041921	0.456305	0.058588	0.444927	9	10804	?+++++++++	6.79e-15	HDGF_P51858	cis	rs72712150
1	156834364	A	G	0.061715	0.194983	0.030729	0	9	10803	?+++++++++	2.22e-10	HDGF_P51858	cis	rs72698666
1	156739383	A	T	0.047265	-0.2027	0.031718	0	10	10952	---------+	1.65e-10	HDGF_P51858	cis	rs6674000
1	156662139	C	G	0.320112	0.100136	0.018115	0.21717	10	10952	-+++++++-+	3.24e-08	HDGF_P51858	cis	rs4462128
1	156848808	C	T	0.879536	0.127734	0.02247	0.075845	10	10952	++++++++++	1.31e-08	HDGF_P51858	cis	rs2768757
4	187129995	G	A	0.390908	0.104052	0.013412	0	10	10952	++++++++++	1.11e-14	HDGF_P51858	trans	rs2276917
1	156709354	C	T	0.016111	0.478108	0.076535	0.28212	5	8794	?++++?+???	4.19e-10	HDGF_P51858	cis	rs146019045
1	157149443	G	A	0.01213	-0.454813	0.07062	0	3	7759	?--???-???	1.19e-10	HDGF_P51858	cis	rs12568566
1	156818647	C	T	0.20818	-0.249424	0.025739	0.372515	10	10952	----------	4.91e-22	HDGF_P51858	cis	rs11590051
1	156778432	T	A	0.038151	-0.220084	0.036429	0	9	10804	?--+------	1.53e-09	HDGF_P51858	cis	rs114551306
9	38512625	A	T	0.621798	0.089182	0.012929	0	12	12344	++++++-++++-	5.28e-12	IGFBPL1_Q8WX77	cis	rs4743058
9	38314566	T	C	0.479465	0.087649	0.012051	0	12	12353	++++++++++++	3.51e-13	IGFBPL1_Q8WX77	cis	rs36056385
9	38554140	T	G	0.085893	0.175345	0.025243	0	11	12205	?+++++++++-+	3.75e-12	IGFBPL1_Q8WX77	cis	rs35560356
9	38458729	T	C	0.834143	0.204847	0.016516	0	12	12353	++++++++++++	9.08e-35	IGFBPL1_Q8WX77	cis	rs2799146
9	38449518	T	C	0.019244	0.465876	0.054752	0	4	8352	?+++?+??????	1.76e-17	IGFBPL1_Q8WX77	cis	rs185854568
9	38517358	T	C	0.017111	-0.381107	0.063581	0.003436	4	8922	?---????-???	2.05e-09	IGFBPL1_Q8WX77	cis	rs140925516
9	38432951	A	G	0.044567	-0.425724	0.046544	0.435358	9	11668	?-----?---+?	5.87e-20	IGFBPL1_Q8WX77	cis	rs117477334
9	38402200	A	G	0.017741	-0.368674	0.051507	0	5	9473	?---?-??-???	8.2e-13	IGFBPL1_Q8WX77	cis	rs116981557
9	38381308	T	G	0.397318	-0.256027	0.028756	0.771985	12	12353	------------	5.41e-19	IGFBPL1_Q8WX77	cis	rs10973772
17	3627473	T	C	0.565868	-0.170991	0.025456	0.08603	6	3880	------	2.19e-11	ITGB7_P26010	trans	rs9907144
19	51451087	C	A	0.398817	0.110528	0.015303	0	10	11492	++++++++++	5.1e-13	KLK10_O43240	cis	rs34338963
19	51510094	A	T	0.050883	0.575839	0.031058	0	8	11163	?+++++?+++	9.68e-77	KLK10_O43240	cis	rs28528952
19	51435281	G	A	0.110278	0.121702	0.022166	0.008336	10	11492	-++-++++++	4.01e-08	KLK10_O43240	cis	rs2569524
19	51522291	C	G	0.633109	0.502471	0.013159	0	10	11491	++++++++++	0	KLK10_O43240	cis	rs2304157
19	51460515	C	G	0.024783	0.608875	0.04913	0	7	10381	?+++++?++?	2.85e-35	KLK10_O43240	cis	rs148904561
19	51516539	A	T	0.033359	0.45984	0.068837	0.576577	8	11163	?+++++?+++	2.39e-11	KLK10_O43240	cis	rs145472676
19	51527804	T	C	0.027628	0.447661	0.059187	0.208702	8	11163	?+++++?+++	3.92e-14	KLK10_O43240	cis	rs118067668
19	51518048	T	C	0.086763	-0.148013	0.025337	0	8	10223	?-----+-?-	5.16e-09	KLK10_O43240	cis	rs117025461
19	51473302	C	T	0.773649	0.171873	0.017008	0.031326	10	11490	++++++++++	5.23e-24	KLK10_O43240	cis	rs11671058
19	51533417	G	C	0.365552	-0.143829	0.014196	0	10	11492	----------	4e-24	KLK10_O43240	cis	rs11669237
19	51626237	G	A	0.597356	-0.090788	0.01376	0	10	11492	----------	4.17e-11	KLK10_O43240	cis	rs1039405
9	131612374	A	G	0.078498	-0.163599	0.027057	0	11	12228	?-----------	1.48e-09	KYAT1_Q16773	cis	rs62585570
9	131670919	C	T	0.7165	-0.118104	0.017988	0.247367	12	12376	------------	8.24e-11	KYAT1_Q16773	cis	rs3750319
19	54812494	A	C	0.079734	0.248691	0.027235	0	10	12047	?+++++?+++++	6.77e-20	LILRA5_A6NI73	cis	rs75814910
19	54816719	A	T	0.118226	-0.318377	0.033275	0.448412	10	12047	?-----?-----	3.69e-21	LILRA5_A6NI73	cis	rs56202237
19	54755978	G	C	0.089446	-0.186661	0.030064	0.251287	11	12195	------?----+	5.34e-10	LILRA5_A6NI73	cis	rs45600235
19	54828244	C	G	0.162246	0.117146	0.017553	0	12	12376	++++++++++--	2.49e-11	LILRA5_A6NI73	cis	rs3892786
1	161185058	T	G	0.254526	0.091147	0.014521	0	12	12376	++++++++++-+	5.9e-10	LILRA5_A6NI73	trans	rs2070901
19	54818035	A	G	0.095144	-0.165217	0.026161	0.09369	11	12195	------?----+	2.69e-10	LILRA5_A6NI73	cis	rs1761450
1	196696933	A	G	0.412492	0.093719	0.012726	0	12	12376	+++++-++++++	3.7e-13	LILRA5_A6NI73	trans	rs1410996
1	197297417	C	T	0.473265	-0.082673	0.013298	0.034029	12	12376	-----+-----+	8.57e-10	LILRA5_A6NI73	trans	rs12042924
3	66492381	A	G	0.025623	0.248823	0.042976	0	8	11258	?+++++??+++?	7.05e-09	LRIG1_Q96JA1	cis	rs76516793
3	66519814	C	T	0.127593	0.158392	0.024528	0.174308	12	12376	-++++++++++-	1.06e-10	LRIG1_Q96JA1	cis	rs75132162
3	66575390	G	A	0.131044	-0.209918	0.020454	0.0756	12	12376	------------	1.04e-24	LRIG1_Q96JA1	cis	rs56080566
3	66465259	C	T	0.749787	-0.200795	0.021929	0.406572	12	12376	------------	5.36e-20	LRIG1_Q96JA1	cis	rs4856928
3	66165954	A	G	0.111635	0.164763	0.02118	0	11	12228	?++++-+++++-	7.3e-15	LRIG1_Q96JA1	cis	rs36178496
3	66165327	A	G	0.089692	-0.157411	0.023108	0	12	12376	-----------+	9.63e-12	LRIG1_Q96JA1	cis	rs151279861
3	66160701	A	T	0.020149	-0.442009	0.050937	0	6	10256	?---?-??--??	4.04e-18	LRIG1_Q96JA1	cis	rs147765167
3	66424691	C	T	0.014349	-0.509305	0.065826	0	4	8923	?---????-???	1.02e-14	LRIG1_Q96JA1	cis	rs146706780
3	66605129	T	C	0.050935	0.241305	0.033371	0.056497	10	12047	?+++++?+++-+	4.8e-13	LRIG1_Q96JA1	cis	rs146496074
3	66142344	T	C	0.025262	-0.363432	0.042352	0	10	12046	?-----?-----	9.39e-18	LRIG1_Q96JA1	cis	rs145579985
3	66464788	T	C	0.030058	-0.529785	0.045594	0.076017	8	11045	?---?-?---?-	3.28e-31	LRIG1_Q96JA1	cis	rs144189384
3	66344162	C	G	0.24702	-0.469893	0.049052	0.899919	12	12376	------------	9.75e-22	LRIG1_Q96JA1	cis	rs13062248
3	66558636	T	C	0.019011	-0.554679	0.055968	0	5	9474	?---?-??-???	3.74e-23	LRIG1_Q96JA1	cis	rs116544359
3	66483329	A	G	0.022286	-0.67204	0.052878	0	5	9407	?----???-???	3.07e-36	LRIG1_Q96JA1	cis	rs112565655
6	149953835	G	A	0.864295	0.218278	0.018755	0	12	12376	++++++++++++	6.48e-31	LRP11_Q86VZ4	cis	rs9322202
6	150472189	G	T	0.100302	0.146355	0.020722	0	11	12228	?+++++-+++++	2.31e-12	LRP11_Q86VZ4	cis	rs76524134
6	149938982	A	G	0.042492	0.352846	0.031639	0	10	12047	?+++++?+++-+	6.98e-29	LRP11_Q86VZ4	cis	rs62439806
6	149702037	A	G	0.030647	0.273082	0.039509	0	8	10714	?+++-??++?++	4.78e-12	LRP11_Q86VZ4	cis	rs62426113
6	150211071	T	C	0.018205	0.339944	0.050538	0	6	9992	?+++?+??+?+?	1.74e-11	LRP11_Q86VZ4	cis	rs61747261
6	150017288	T	C	0.03619	-0.278819	0.035078	0	9	11681	?-----?----?	1.89e-15	LRP11_Q86VZ4	cis	rs190243444
6	149793633	T	C	0.045733	0.210364	0.034149	0.100845	11	11825	-++++?++++-+	7.27e-10	LRP11_Q86VZ4	cis	rs17087042
6	150182629	C	A	0.111412	0.199566	0.025569	0.244886	12	12376	++++++++++++	5.95e-15	LRP11_Q86VZ4	cis	rs1537590
6	150080686	C	A	0.052765	-0.211045	0.036228	0.156548	10	12047	?-----?-----	5.7e-09	LRP11_Q86VZ4	cis	rs149235111
6	149903597	G	A	0.042859	-0.319733	0.056539	0.611386	10	12047	?-----?-----	1.56e-08	LRP11_Q86VZ4	cis	rs1137086
2	47198644	A	G	0.020999	0.389952	0.051063	0	6	9260	?+++++?+????	2.23e-14	MCFD2_Q8NI22	cis	rs78807471
2	47261688	A	G	0.014781	0.386169	0.06393	0	3	7420	?++??????+??	1.54e-09	MCFD2_Q8NI22	cis	rs71423933
2	47116417	T	C	0.462298	-0.098881	0.012977	0.050094	12	12376	------------	2.54e-14	MCFD2_Q8NI22	cis	rs62136786
19	19379549	T	C	0.095071	0.123514	0.02066	0	11	12228	?++++++++--+	3.4e-09	MCFD2_Q8NI22	trans	rs58542926
14	94771094	G	C	0.009625	1.0962	0.08584	0	3	7802	?+++????????	1.46e-36	MCFD2_Q8NI22	trans	rs188439677
2	47182125	T	G	0.059277	-0.240062	0.030196	0.157763	11	12228	?-----------	3.82e-15	MCFD2_Q8NI22	cis	rs149824053
2	47372766	T	A	0.134695	0.102961	0.017945	0	11	12228	?++++++-++++	9.6e-09	MCFD2_Q8NI22	cis	rs11890068
18	31106852	C	T	0.02335	0.372927	0.066439	0	3	7802	?+++????????	3.12e-08	MEP1B_Q16820	trans	rs78258527
18	29784346	C	T	0.024151	0.474334	0.050454	0	7	10464	?+++++??+?+?	5.39e-21	MEP1B_Q16820	cis	rs78243859
18	29845743	A	C	0.024299	-0.537445	0.047964	0	5	9705	?---????--??	3.85e-29	MEP1B_Q16820	cis	rs76712089
18	29908792	T	C	0.024959	0.552395	0.063269	0.224183	7	10612	?++++??+++??	2.53e-18	MEP1B_Q16820	cis	rs76285887
18	29800749	C	G	0.029178	-0.736121	0.045578	0	5	8776	?---?-?-????	1.12e-58	MEP1B_Q16820	cis	rs75955032
18	29841294	C	T	0.023414	-0.727815	0.052835	0	4	8353	?---?-??????	3.59e-43	MEP1B_Q16820	cis	rs75097822
18	29945664	T	C	0.039232	0.242557	0.03698	0	9	11602	?+++++??+++-	5.41e-11	MEP1B_Q16820	cis	rs72931881
18	29782953	G	A	0.017721	-0.664769	0.05538	0	5	9474	?---?-??-???	3.39e-33	MEP1B_Q16820	cis	rs71361372
18	29797958	C	T	0.447521	-0.880773	0.066063	0.979043	12	12354	-----------+	1.5e-40	MEP1B_Q16820	cis	rs680321
18	29660844	A	G	0.025749	-0.617899	0.052798	0	3	7802	?---????????	1.23e-31	MEP1B_Q16820	cis	rs62093948
18	29627493	G	C	0.178836	0.11769	0.017008	0	12	12354	++++++++++-+	4.53e-12	MEP1B_Q16820	cis	rs62093941
18	29769750	G	A	0.333637	-0.693198	0.037576	0.274631	3	2084	??????-?--??	5.55e-74	MEP1B_Q16820	cis	rs34313491
18	29905935	T	C	0.060913	-0.428347	0.047352	0.582661	12	12354	-----------+	1.48e-19	MEP1B_Q16820	cis	rs1841119
18	29790504	C	T	0.016724	-0.606496	0.060046	0	4	8923	?---????-???	5.49e-24	MEP1B_Q16820	cis	rs180833371
18	29817277	T	C	0.014374	0.617344	0.073642	0	4	8923	?+++????+???	5.16e-17	MEP1B_Q16820	cis	rs17663379
16	86009740	C	T	0.153448	0.126498	0.018028	0.004842	12	12354	++++++++++-+	4.57e-12	MEP1B_Q16820	trans	rs16940186
18	29825299	G	A	0.015375	0.724144	0.074311	0.101144	6	9619	?+++++???+??	1.94e-22	MEP1B_Q16820	cis	rs150146618
18	29802899	T	C	0.012649	-0.817334	0.068945	0	5	9705	?---????--??	2.03e-32	MEP1B_Q16820	cis	rs146645322
18	29825841	G	A	0.0237	0.721471	0.057489	0	3	7802	?+++????????	3.99e-36	MEP1B_Q16820	cis	rs143601181
18	29865498	A	G	0.014408	-0.621815	0.063252	0	5	9474	?---?-??-???	8.3e-23	MEP1B_Q16820	cis	rs138747575
18	29751554	C	T	0.009139	-0.666265	0.088479	0	4	8923	?---????-???	5.07e-14	MEP1B_Q16820	cis	rs118171934
18	29835239	C	A	0.0207	0.616476	0.058559	0	4	8308	?+++??????+?	6.46e-26	MEP1B_Q16820	cis	rs117944164
18	29792530	A	T	0.020146	0.434592	0.056459	0	6	9980	?+++?+??+?+?	1.39e-14	MEP1B_Q16820	cis	rs117885240
18	29724334	C	T	0.024734	0.412735	0.046757	0	6	9491	?+++?+???+?+	1.07e-18	MEP1B_Q16820	cis	rs117559645
18	30182495	A	G	0.022988	-0.296077	0.053317	0	6	10256	?---?-??--??	2.81e-08	MEP1B_Q16820	cis	rs117359723
18	29996476	G	A	0.045614	0.446126	0.055981	0.490513	10	12025	?+++++?++++-	1.6e-15	MEP1B_Q16820	cis	rs117286048
18	29767639	C	T	0.018773	0.491384	0.056913	0	6	9852	?+++???++?+?	5.93e-18	MEP1B_Q16820	cis	rs116938587
18	29639280	A	C	0.022237	-0.544327	0.054548	0	4	8584	?---?????-??	1.89e-23	MEP1B_Q16820	cis	rs112459566
18	30003443	C	G	0.032247	-0.346779	0.03629	0	11	12173	------?-----	1.23e-21	MEP1B_Q16820	cis	rs10502598
17	80944270	G	T	0.326248	-0.111865	0.013113	0.060644	12	12376	------------	3.15e-17	METRNL_Q641Q3	cis	rs9897919
17	81001079	C	T	0.143093	0.108306	0.016568	0.011037	12	12376	++++++-+++-+	6.27e-11	METRNL_Q641Q3	cis	rs9890149
17	80800419	T	C	0.009959	-0.464955	0.069651	0	4	8923	?---????-???	2.46e-11	METRNL_Q641Q3	cis	rs76771423
17	80925401	G	A	0.551186	-0.077803	0.011517	0	12	12376	+---------+-	1.42e-11	METRNL_Q641Q3	cis	rs59574779
17	81065115	A	G	0.706183	-0.081531	0.014183	0	9	10050	+------???++	9e-09	METRNL_Q641Q3	cis	rs12935854
17	80763292	T	C	0.023294	-0.359485	0.062444	0.4868	8	11197	?---?-?--+-?	8.57e-09	METRNL_Q641Q3	cis	rs117542937
1	1658882	A	G	0.060772	0.264636	0.041998	0	5	8837	?+++++??????	3.85e-10	NADK_O95544	cis	rs147529197
9	136160617	C	T	0.269204	0.076256	0.013705	0	12	12376	++++++--+++-	3.93e-08	NECTIN2_Q92692	trans	rs9411492
19	45379060	C	A	0.321961	0.123169	0.013073	0	12	12376	++++++++++++	4.44e-21	NECTIN2_Q92692	cis	rs387976
19	49218060	T	C	0.442178	-0.105335	0.012482	0	12	12376	-----------+	7.9e-17	NECTIN2_Q92692	trans	rs35866622
19	45344458	G	A	0.158181	-0.127307	0.018899	0.045331	11	11255	--------?-+-	1.63e-11	NECTIN2_Q92692	cis	rs2972564
19	45172216	T	C	0.031322	-0.247359	0.038057	0	9	11522	?---++?---?-	8.05e-11	NECTIN2_Q92692	cis	rs183326694
19	45381676	A	G	0.010798	-0.873891	0.079132	0.126441	3	7759	?--?????-???	1.08e-27	NECTIN2_Q92692	cis	rs148423386
19	45405634	C	G	0.018962	-0.366723	0.057766	0	5	9407	?----???-???	2.18e-10	NECTIN2_Q92692	cis	rs117843462
16	16293288	C	G	0.254598	0.111547	0.018946	0	10	10472	++++++++??-+	3.92e-09	NOMO1_Q15155	trans	rs77356215
16	16302586	C	T	0.068828	-0.366085	0.045832	0.538275	10	12046	?-----?----+	2.91e-15	NOMO1_Q15155	trans	rs72657698
16	16786006	A	G	0.280848	0.098552	0.015862	0	11	12190	++++++?+++-+	5.2e-10	NOMO1_Q15155	trans	rs55892116
16	16299762	G	A	0.010073	-0.602024	0.109553	0	3	7801	?---????????	3.9e-08	NOMO1_Q15155	trans	rs4781750
16	17414732	C	T	0.006924	-0.653448	0.097616	0	3	7801	?---????????	3.69e-11	NOMO1_Q15155	trans	rs142165475
16	18134258	C	T	0.007428	-0.678616	0.098892	0	3	7801	?---????????	1.18e-11	NOMO1_Q15155	trans	rs116119714
9	139953780	C	G	0.894298	0.144923	0.02124	0.048479	12	12375	-+++++++++-+	1.41e-11	NPDC1_Q9NQX5	cis	rs9314872
9	139899588	T	C	0.285421	0.079244	0.013445	0	12	12374	+++++++++++-	3.77e-09	NPDC1_Q9NQX5	cis	rs10114463
22	39299765	A	G	0.028519	-0.380138	0.043152	0	9	11681	?-----?----?	1.26e-18	NPTXR_O95502	cis	rs78808155
22	39241219	G	A	0.067744	-0.184913	0.025987	0	10	12047	?-----?---++	1.11e-12	NPTXR_O95502	cis	rs74925227
22	39019614	A	C	0.011911	0.491048	0.071654	0.138521	6	10256	?+++?+??++??	7.23e-12	NPTXR_O95502	cis	rs35090810
22	38552926	A	T	0.008907	-0.615781	0.083962	0	4	8923	?---????-???	4.8e-13	NPTXR_O95502	trans	rs188383720
22	38819934	G	T	0.019828	-0.406886	0.053052	0	6	10209	?---????---?	1.73e-14	NPTXR_O95502	cis	rs151033601
22	39424076	G	A	0.016617	-0.34421	0.057702	0	6	10189	?----???--??	2.44e-09	NPTXR_O95502	cis	rs117922059
22	39230132	C	A	0.012358	2.49614	0.072248	0	3	7802	?+++????????	1.23e-254	NPTXR_O95502	cis	rs117103224
1	11938211	A	C	0.431701	-0.10097	0.01503	0.19063	12	12375	---------+--	1.84e-11	NTPROBNP_P16860	cis	rs57077193
14	23904988	T	C	0.022907	-0.278853	0.04849	0	4	8353	?---?-??????	1.36e-08	NTPROBNP_P16860	trans	rs2754171
1	11976032	A	G	0.073527	0.218263	0.023446	0	11	11594	+++++++++?-+	3.85e-20	NTPROBNP_P16860	cis	rs191163670
12	111865049	G	C	0.54185	-0.08803	0.013375	0.044342	12	12376	+------+----	7.3e-11	PAG1_Q9NWQ8	trans	rs7310615
20	3702880	G	A	0.01865	0.362451	0.056169	0	4	8584	?+++?????+??	1.69e-10	PAG1_Q9NWQ8	trans	rs142346183
8	82027672	T	G	0.141304	0.113817	0.020382	0.079973	11	11953	+++++++?+++-	3.25e-08	PAG1_Q9NWQ8	cis	rs10097731
7	99265755	C	G	0.032399	-0.581745	0.060232	0.278436	7	9660	?---?-?-??--	4.53e-22	PILRB_Q9UKJ0	trans	rs80148964
7	99809032	T	C	0.044112	0.280387	0.031326	0	10	12047	?+++++?++++-	3.54e-19	PILRB_Q9UKJ0	cis	rs80044214
7	99627260	C	G	0.026047	0.277567	0.048789	0	4	8923	?+++????+???	1.28e-08	PILRB_Q9UKJ0	cis	rs79648701
7	99984695	C	G	0.017786	-0.786449	0.055007	0	5	9474	?---?-??-???	2.28e-46	PILRB_Q9UKJ0	cis	rs78595432
7	100141447	G	A	0.027835	0.381953	0.040244	0	9	11265	?+++++?++?++	2.29e-21	PILRB_Q9UKJ0	cis	rs7777462
7	100087922	C	T	0.078195	0.368318	0.03944	0.54883	11	12195	++++++?+++++	9.75e-21	PILRB_Q9UKJ0	cis	rs73161780
7	99077236	C	G	0.074851	0.257757	0.026899	0	10	12047	?+++++?+++-+	9.48e-22	PILRB_Q9UKJ0	trans	rs73148819
7	100449097	A	G	0.032425	-0.530081	0.038175	0	9	11679	?-----?----?	7.75e-44	PILRB_Q9UKJ0	cis	rs62482461
7	99935121	A	G	0.053102	0.371527	0.038121	0.159549	10	11446	?++++++++?-+	1.92e-22	PILRB_Q9UKJ0	cis	rs62482196
7	99823930	A	G	0.021152	-0.925472	0.110787	0.752439	8	11163	?-----?---??	6.62e-17	PILRB_Q9UKJ0	cis	rs62482173
7	98802221	A	G	0.100932	0.22634	0.021963	0	12	12376	++++++++++++	6.65e-25	PILRB_Q9UKJ0	trans	rs62473052
7	99421085	A	G	0.038395	-0.413379	0.041598	0.23779	10	12047	?-----?-----	2.86e-23	PILRB_Q9UKJ0	trans	rs62471956
7	101414754	G	A	0.012351	0.41418	0.066244	0	5	9705	?+++????++??	4.04e-10	PILRB_Q9UKJ0	trans	rs551917575
7	99875694	T	A	0.013205	-1.00899	0.083523	0	3	7802	?---????????	1.34e-33	PILRB_Q9UKJ0	cis	rs4729582
7	99434215	G	C	0.015318	0.501514	0.067101	0.159578	5	9135	?+++?+???+??	7.78e-14	PILRB_Q9UKJ0	cis	rs45503495
7	99621579	A	T	0.118734	0.309649	0.031981	0.472915	11	12228	?+++++++++-+	3.59e-22	PILRB_Q9UKJ0	cis	rs34766893
7	100612478	A	G	0.353741	0.229668	0.019461	0.22959	9	10292	++++++?+??++	3.07e-31	PILRB_Q9UKJ0	trans	rs28718472
7	100429839	C	T	0.038782	0.319779	0.034379	0	10	12047	?+++-+?+++-+	1.38e-20	PILRB_Q9UKJ0	cis	rs2437104
7	100260927	C	T	0.023161	-0.828956	0.091013	0.57023	5	9474	?---?-??-???	8.38e-20	PILRB_Q9UKJ0	cis	rs221785
7	99033489	A	C	0.016282	0.310981	0.053	0	6	10256	?++-?+??++??	4.42e-09	PILRB_Q9UKJ0	trans	rs188796444
7	99234765	G	C	0.020041	-0.922247	0.064454	0	3	7802	?---????????	1.93e-46	PILRB_Q9UKJ0	trans	rs186694323
7	99470726	A	G	0.01761	-1.01436	0.068298	0	3	7802	?---????????	1.76e-48	PILRB_Q9UKJ0	cis	rs150339535
7	101255972	T	G	0.023274	-0.391514	0.054277	0	3	7802	?---????????	1.21e-12	PILRB_Q9UKJ0	trans	rs150071889
7	100035287	T	C	0.026877	0.339153	0.043271	0.01736	8	11130	?++++??++++?	4.58e-15	PILRB_Q9UKJ0	cis	rs149744179
7	99781192	C	T	0.021716	0.284993	0.050032	0	6	9992	?+++?+??+?-?	1.22e-08	PILRB_Q9UKJ0	cis	rs148654444
7	99905458	A	G	0.056641	0.310298	0.032356	0.131919	11	12228	?+++++++++++	8.8e-22	PILRB_Q9UKJ0	cis	rs146873825
7	99568496	G	A	0.028948	0.336351	0.039973	0	8	11130	?++++??++++?	3.95e-17	PILRB_Q9UKJ0	cis	rs146314754
7	99674555	G	A	0.023854	0.533511	0.04342	0.016079	9	11681	?+++++?++++?	1.06e-34	PILRB_Q9UKJ0	cis	rs143419078
7	99770415	T	C	0.030681	0.330092	0.044419	0.135793	9	11524	?+++++?+++?-	1.08e-13	PILRB_Q9UKJ0	cis	rs142497713
7	99997042	A	G	0.022202	-0.79284	0.050617	0	6	9958	?-----??-???	9.96e-54	PILRB_Q9UKJ0	cis	rs141769131
7	99765789	G	T	0.038136	0.348134	0.039741	0.09277	8	11011	?+++???++++-	1.95e-18	PILRB_Q9UKJ0	cis	rs140367586
7	98925780	T	G	0.018297	-0.903978	0.072905	0	3	7802	?---????????	2.6e-34	PILRB_Q9UKJ0	trans	rs117898971
7	100414748	G	T	0.071255	0.154958	0.026013	0	10	11413	++++++?++?++	2.57e-09	PILRB_Q9UKJ0	cis	rs117772736
7	100167156	A	G	0.035105	0.366294	0.039299	0.036578	8	10747	?+++++?++??+	1.16e-20	PILRB_Q9UKJ0	cis	rs117722415
7	99706399	G	C	0.015284	-0.77541	0.063118	0	4	8541	?--?????--??	1.09e-34	PILRB_Q9UKJ0	cis	rs117460458
7	100406360	A	G	0.022584	-0.809068	0.054101	0	3	7802	?---????????	1.45e-50	PILRB_Q9UKJ0	cis	rs117154822
7	100276962	A	G	0.016841	-0.637117	0.051808	0	7	10740	?-----??--??	9.32e-35	PILRB_Q9UKJ0	cis	rs117099626
7	100375134	A	G	0.021639	-0.400952	0.047145	0	6	10256	?---?-??--??	1.82e-17	PILRB_Q9UKJ0	cis	rs117054545
7	99835446	A	G	0.038172	0.352129	0.038058	0.124128	11	12195	++++++?+++-+	2.19e-20	PILRB_Q9UKJ0	cis	rs116667980
4	17515196	T	C	0.02503	0.268225	0.044569	0	6	9925	?++++???+?+?	1.76e-09	QDPR_P09417	cis	rs74546305
4	17512147	C	T	0.387574	0.151304	0.012566	0	12	12376	++++++++++++	9.22e-33	QDPR_P09417	cis	rs1411985
4	17587018	G	A	0.047141	-0.270346	0.029604	0	10	12047	?-----?-----	6.72e-20	QDPR_P09417	cis	rs116083615
1	120370288	G	C	0.076327	-0.174222	0.024132	0	12	12376	------+---++	5.22e-13	REG4_Q9BYZ8	cis	rs56384412
1	120425577	C	A	0.816975	-0.127735	0.016118	0	12	12376	----------++	4.88e-15	REG4_Q9BYZ8	cis	rs2843027
14	21344531	A	G	0.667948	-0.169114	0.024281	0.568284	12	12376	+-----------	3.29e-12	RNASE3_P12724	cis	rs7492769
14	21432631	T	C	0.296757	-0.112617	0.018182	0.267992	12	12376	------------	5.87e-10	RNASE3_P12724	cis	rs1958397
14	21409706	T	A	0.02197	0.570658	0.053886	0.109244	7	10707	?++++???+++?	1.3e-25	RNASE3_P12724	cis	rs138637793
1	64801332	T	C	0.034085	-0.21447	0.036132	0	9	11681	?-----?----?	2.93e-09	ROR1_Q01973	cis	rs75195995
1	64607428	C	A	0.035377	-0.251518	0.038361	0	8	10714	?----??--?--	5.5e-11	ROR1_Q01973	cis	rs72686915
1	64616391	A	G	0.364183	-0.141278	0.016896	0.252776	12	12376	------------	1.56e-16	ROR1_Q01973	cis	rs2762834
22	20166184	T	C	0.063831	0.141884	0.025883	0	12	12376	-++++++++-++	4.21e-08	RTN4R_Q9BZR6	cis	rs80093097
22	20043630	T	C	0.017639	0.441912	0.066155	0.142324	3	7802	?+++????????	2.39e-11	RTN4R_Q9BZR6	cis	rs76926687
22	20188199	C	T	0.209242	0.203265	0.028046	0.609216	12	12376	+++++++++++-	4.24e-13	RTN4R_Q9BZR6	cis	rs658353
22	20143631	A	G	0.762075	-0.088092	0.015001	0	12	12376	+---------++	4.3e-09	RTN4R_Q9BZR6	cis	rs638957
22	20177645	T	G	0.305185	0.154002	0.015989	0.148144	12	12376	+++++++++++-	1.81e-21	RTN4R_Q9BZR6	cis	rs5992519
22	20245174	C	T	0.258583	-0.125243	0.018219	0.129883	12	12376	----------+-	6.23e-12	RTN4R_Q9BZR6	cis	rs4819879
22	20228764	A	G	0.138555	0.159881	0.018857	0	12	12376	+++++++-+++-	2.28e-17	RTN4R_Q9BZR6	cis	rs34031696
22	20197457	A	G	0.020491	-0.310123	0.051457	0	6	9619	?-----???-??	1.67e-09	RTN4R_Q9BZR6	cis	rs111479272
3	51803178	G	A	0.075399	-0.152909	0.024409	0	11	12228	?---+-------	5.98e-10	SEMA3F_Q13275	trans	rs62259688
3	50982164	T	C	0.121088	-0.130344	0.01954	0	11	12228	?---+-------	4.32e-11	SEMA3F_Q13275	trans	rs62257830
3	48982335	T	C	0.083663	-0.171704	0.023194	0	11	12228	?-----------	2.55e-13	SEMA3F_Q13275	trans	rs55786114
3	126711070	A	G	0.682597	-0.084644	0.013359	0	12	12376	------------	3.8e-10	SEMA3F_Q13275	trans	rs4679138
3	50337422	A	G	0.103118	-0.172236	0.023874	0.124141	11	12228	?---+-------	1e-12	SEMA3F_Q13275	cis	rs1283
3	50199747	G	A	0.06775	0.140855	0.025245	0	11	12228	?++++++++++-	2.41e-08	SEMA3F_Q13275	cis	rs11710277
3	49809752	C	T	0.112613	-0.131683	0.019983	0	11	12227	?-----------	7.4e-11	SEMA3F_Q13275	cis	rs115770773
6	2984553	T	A	0.091273	0.185147	0.02109	0	12	12347	++++++++++++	4.3e-18	SERPINB6_P35237	cis	rs77095666
6	2898300	T	G	0.471394	-0.076162	0.01296	0	12	12347	------+-----	4.19e-09	SERPINB6_P35237	cis	rs318490
6	3019115	G	A	0.199284	-0.167612	0.019805	0.234697	12	12342	------------	2.6e-17	SERPINB6_P35237	cis	rs12524138
18	61335346	T	A	0.100653	-0.204727	0.025537	0	9	11282	?---------	1.08e-15	SERPINB8_P50452	cis	rs72933797
18	61637222	G	C	0.119458	0.375053	0.021061	0	10	11430	++++++++++	6.13e-71	SERPINB8_P50452	cis	rs71355106
18	61660181	C	T	0.125983	-0.158217	0.021827	0.049691	10	11430	-----+----	4.21e-13	SERPINB8_P50452	cis	rs483842
18	61654463	G	A	0.569074	-0.662721	0.035017	0.822131	10	11430	----------	1.11e-78	SERPINB8_P50452	cis	rs3826616
18	61639238	G	T	0.177207	-0.222549	0.017533	0	10	11430	----------	6.45e-37	SERPINB8_P50452	cis	rs28757575
18	61692969	A	C	0.020252	-0.418374	0.050655	0	6	10194	?---?-??--	1.47e-16	SERPINB8_P50452	cis	rs148579586
18	61628603	A	T	0.04662	-0.292424	0.036963	0	7	10319	?-----?--?	2.55e-15	SERPINB8_P50452	cis	rs147923605
18	61662613	T	C	0.027787	-0.288267	0.044388	0	8	11101	?---+-?---	8.34e-11	SERPINB8_P50452	cis	rs12954221
18	61642596	C	T	0.321966	0.166617	0.01431	0	10	11430	++++++++++	2.48e-31	SERPINB8_P50452	cis	rs11874053
19	51606715	G	A	0.546068	-0.113529	0.012463	0	12	12375	+---+-------	8.29e-20	SIGLEC7_Q9Y286	cis	rs77719346
11	126265154	T	C	0.059498	-0.155419	0.026283	0	11	12195	+-----?---+-	4.47e-09	SIGLEC7_Q9Y286	trans	rs73021441
19	51646140	C	G	0.066861	-0.447769	0.049403	0.590684	10	12047	?-----?---+-	1.26e-19	SIGLEC7_Q9Y286	cis	rs140185670
19	51642784	T	G	0.311717	0.232509	0.015186	0.02331	12	12376	++++++++++++	3.92e-52	SIGLEC7_Q9Y286	cis	rs12983058
19	51657434	T	C	0.013924	0.446787	0.071569	0	4	8243	?++?+???+???	4.3e-10	SIGLEC7_Q9Y286	cis	rs117658654
5	115331118	C	T	0.390792	0.082631	0.015019	0.172561	12	12376	++++-+-++++-	3.76e-08	SOST_Q9BQB4	trans	rs9326982
17	41837182	C	G	0.652326	-0.08615	0.012827	0	12	12376	------------	3.41e-11	SOST_Q9BQB4	cis	rs851056
17	41808374	T	C	0.087649	-0.125879	0.022395	0	10	12047	?-----?-----	1.9e-08	SOST_Q9BQB4	cis	rs80107551
13	42957489	C	T	0.074962	0.140252	0.024541	0.056141	12	12376	-++++++++-++	1.7e-08	SOST_Q9BQB4	trans	rs7317323
12	591178	G	C	0.520935	0.16575	0.014149	0.139689	12	12376	++++++++++++	6.44e-31	SOST_Q9BQB4	trans	rs7138520
5	115345115	A	G	0.835501	-0.103162	0.016525	0	12	12376	-----------+	7.25e-10	SOST_Q9BQB4	trans	rs2081862
8	120003727	G	C	0.493716	-0.084468	0.012208	0	12	12376	------------	8.61e-12	SOST_Q9BQB4	trans	rs11992136
7	150954562	A	G	0.125863	0.127404	0.02035	0.069069	11	12228	?++++++++++-	6.49e-10	SOST_Q9BQB4	trans	rs112348182
12	589227	C	T	0.131162	0.102132	0.018059	0	12	12376	++++-++++++-	1.55e-08	SOST_Q9BQB4	trans	rs11063180
7	76029760	A	G	0.014949	-0.36781	0.059625	0	6	9853	----????--??	6.88e-10	SSC4D_Q8WTU2	cis	rs73361550
7	75975839	G	A	0.161222	-0.13199	0.017623	0	12	12376	+-----------	6.91e-14	SSC4D_Q8WTU2	cis	rs61536380
7	76490441	A	G	0.509544	0.093076	0.013446	0.010356	12	12376	++++++++++-+	4.45e-12	SSC4D_Q8WTU2	cis	rs4090467
1	28390596	C	T	0.192252	-0.114007	0.017634	0.064547	12	12376	------+---+-	2.17e-10	SSC4D_Q8WTU2	trans	rs3753864
15	60894965	T	C	0.622755	0.077071	0.013309	0	12	12376	-+++++++++-+	1.29e-08	SSC4D_Q8WTU2	trans	rs340029
7	76839222	A	G	0.021477	0.285507	0.051067	0	7	10679	?+++?-?+++??	4.01e-08	SSC4D_Q8WTU2	trans	rs151184302
7	76043164	C	T	0.02351	0.906387	0.04472	0	7	10679	?+++?+?+++??	3.17e-88	SSC4D_Q8WTU2	cis	rs145836727
1	28310645	G	T	0.082036	-0.140069	0.023835	0	11	12228	?-----+----+	4.19e-09	SSC4D_Q8WTU2	trans	rs141365059
7	75514764	T	C	0.046448	0.273092	0.046067	0.425573	10	12047	?+++++?++++-	5.82e-09	SSC4D_Q8WTU2	trans	rs117287276
7	76003138	G	A	0.020933	0.603295	0.053436	0.053857	7	10612	?++++??+++??	1.47e-29	SSC4D_Q8WTU2	cis	rs111345556
3	57395037	C	G	0.434357	0.081929	0.012832	0	12	12376	-+++++++++++	3.28e-10	SUMF2_Q8NBJ7	trans	rs9846190
9	136160617	C	T	0.269204	0.079926	0.014257	0	12	12376	++++++++++++	3.41e-08	SUMF2_Q8NBJ7	trans	rs9411492
10	93575664	G	A	0.494253	0.084003	0.012647	0	12	12376	++++++++++++	6.21e-11	SUMF2_Q8NBJ7	trans	rs7076687
6	31289952	A	G	0.023387	0.393514	0.046185	0.010839	8	10559	?+++-+?+?++?	4.95e-17	SUMF2_Q8NBJ7	trans	rs62400386
12	133393323	T	C	0.080836	-0.131614	0.023686	0	11	12228	?-----------	4.49e-08	SUMF2_Q8NBJ7	trans	rs2291256
14	39552484	T	C	0.840197	-0.1089	0.01751	0	12	12376	+-----+---+-	9.22e-10	SUMF2_Q8NBJ7	trans	rs2144530
8	9179298	T	G	0.897754	-0.235916	0.042828	0.682267	12	12364	-----------+	3.62e-08	SUMF2_Q8NBJ7	trans	rs2126264
7	54772063	A	G	0.010783	-0.564651	0.081508	0	3	7189	?--??-??????	9.13e-12	SUMF2_Q8NBJ7	trans	rs189155254
7	55598269	C	T	0.013315	-0.995711	0.111686	0.561055	4	8353	?---?-??????	1.68e-18	SUMF2_Q8NBJ7	trans	rs185922212
3	57938822	A	G	0.530143	-0.072588	0.012705	0	12	12376	+----------+	1.86e-08	SUMF2_Q8NBJ7	trans	rs166541
7	56500141	C	T	0.026093	-1.31679	0.05414	0.190494	6	9619	?-----???-??	8.12e-127	SUMF2_Q8NBJ7	cis	rs149078933
7	56315838	C	G	0.099046	0.180533	0.0221	0	11	12228	?+++++++++++	3.11e-16	SUMF2_Q8NBJ7	cis	rs112462338
7	57667457	T	C	0.020577	-0.379433	0.054396	0	5	8794	?--?--??-???	6.57e-12	SUMF2_Q8NBJ7	trans	rs111940445
9	139352946	G	C	0.424572	-0.077667	0.012918	0	12	12376	------+----+	3.24e-09	SUMF2_Q8NBJ7	trans	rs10870065
7	127215136	T	G	0.151448	-0.139207	0.021385	0.035197	10	10473	-------+??-+	1.47e-10	SUMF2_Q8NBJ7	trans	rs10242302
21	43774412	G	A	0.194494	-0.133232	0.015967	0	12	12376	------+---+-	1.7e-16	TFF2_Q03403	cis	rs58206891
17	7063815	A	T	0.205848	0.088259	0.016142	0	12	12376	+++++++++++-	4.56e-08	TFF2_Q03403	trans	rs56093546
3	12693995	A	G	0.430725	0.077614	0.012745	0	12	12376	++++++++++--	1.8e-09	TFF2_Q03403	trans	rs35750419
11	1146852	G	C	0.061268	0.156154	0.028335	0.003992	10	12047	?+++++?-++++	3.57e-08	TFF2_Q03403	trans	rs35369717
11	1217228	C	T	0.636686	0.109058	0.013391	0	12	12376	+++++++++++-	8.68e-16	TFF2_Q03403	trans	rs28592983
13	49434437	G	A	0.721454	-0.082918	0.014034	0	12	12376	-----------+	5.35e-09	TFF2_Q03403	trans	rs1365725
19	2748355	A	G	0.131799	-0.123418	0.022149	0	11	12227	?---------+-	2.52e-08	THOP1_P52888	cis	rs7252322
19	2735363	T	C	0.103828	0.141052	0.021256	0	12	12375	+++++-++++++	4.38e-11	THOP1_P52888	cis	rs62121118
1	32014044	T	C	0.519595	-0.075035	0.012323	0	12	12376	-------+----	1.69e-09	TINAGL1_Q9GZM7	cis	rs6688517
1	22113900	A	G	0.016106	0.364541	0.062316	0	5	8804	?++++?????+?	7.11e-09	TINAGL1_Q9GZM7	trans	rs139260796
20	60901626	C	G	0.220555	-0.08312	0.014823	0	12	12376	------------	2.88e-08	TINAGL1_Q9GZM7	trans	rs11698103
4	149662580	G	C	0.181119	-0.115071	0.016604	0	12	12376	------------	6.79e-12	TSHB_P01222	trans	rs7695810
5	76524346	T	G	0.149042	0.111599	0.01795	0	12	12376	-+++-++++++-	7.46e-10	TSHB_P01222	trans	rs17570031
15	49711185	C	T	0.261615	-0.079146	0.014509	0	12	12376	----------+-	4.9e-08	TSHB_P01222	trans	rs17477923
5	76478418	T	C	0.154884	-0.105806	0.017954	0	12	12376	------+---+-	3.79e-09	TSHB_P01222	trans	rs1479559
6	43806335	C	T	0.708649	0.078217	0.014135	0	12	12376	++++++++++++	4.28e-08	TSHB_P01222	trans	rs1317983
1	19841174	A	G	0.151338	-0.15046	0.017875	0	12	12376	------------	7.77e-17	TSHB_P01222	trans	rs10799824
6	7909967	T	C	0.490296	0.078728	0.012126	0	12	12376	+++++++-++++	8.44e-11	TXNDC5_Q8NBS9	cis	rs13209404
6	7984656	C	T	0.012277	0.399465	0.069125	0	4	8923	?+++????+???	7.52e-09	TXNDC5_Q8NBS9	cis	rs13195110
6	7883468	T	C	0.01034	0.994773	0.06886	0	4	8923	?+++????+???	2.28e-46	TXNDC5_Q8NBS9	cis	rs111331197
22	50967912	T	C	0.021548	-0.580699	0.09039	0.593228	4	8353	?---?-??????	1.32e-10	TYMP_P19971	cis	rs74624637
22	50985500	T	C	0.026267	-0.271418	0.047359	0	4	8923	?---????-???	9.98e-09	TYMP_P19971	cis	rs138547521
22	51024837	A	G	0.614877	0.120495	0.01261	0	12	12375	++++++++++++	2.67e-21	TYMP_P19971	cis	rs131748
9	136184798	T	C	0.152024	-0.168293	0.017551	0	12	12376	----+-------	1.57e-21	TYRO3_Q06418	trans	rs9650778
15	41149517	A	G	0.025887	-0.259047	0.043433	0.039285	9	11681	?-----?----?	2.46e-09	TYRO3_Q06418	trans	rs79799549
15	44857170	A	C	0.016608	0.375258	0.063122	0	3	7759	?++?????+???	3.46e-09	TYRO3_Q06418	trans	rs78142819
15	41838802	G	C	0.01771	0.477551	0.053482	0	7	10740	?+++++??++??	4.29e-19	TYRO3_Q06418	cis	rs77277118
15	41708675	G	A	0.021591	0.391347	0.070541	0.393877	6	9203	?+++++?????+	2.89e-08	TYRO3_Q06418	cis	rs75906942
15	41846939	A	C	0.035468	-0.476049	0.065782	0.570235	9	11681	?-----?----?	4.6e-13	TYRO3_Q06418	cis	rs72739695
3	98431207	T	C	0.748121	-0.118892	0.01435	0	12	12376	-----------+	1.81e-16	TYRO3_Q06418	trans	rs6762552
15	40720542	T	G	0.534013	0.086214	0.012529	0	12	12376	+++++++-++++	7.99e-12	TYRO3_Q06418	trans	rs59424629
15	41914600	C	A	0.015179	-0.492762	0.065916	0	3	7802	?---????????	7.68e-14	TYRO3_Q06418	cis	rs576464815
15	42290197	T	C	0.227303	0.123653	0.015654	0.025516	12	12376	++++++++++--	2.81e-15	TYRO3_Q06418	cis	rs3743016
15	41799079	T	C	0.366384	0.229375	0.015096	0.133239	12	12376	++++++++++++	1.5e-51	TYRO3_Q06418	cis	rs316622
15	41909003	C	T	0.039355	0.293515	0.034247	0	9	11681	?+++++?++++?	1.03e-17	TYRO3_Q06418	cis	rs28830273
15	41434324	C	T	0.400819	0.105337	0.012742	0	12	12376	++++++++++++	1.37e-16	TYRO3_Q06418	cis	rs28809504
9	136358194	T	C	0.205081	0.093226	0.016278	0	12	12375	-++++++++++-	1.02e-08	TYRO3_Q06418	trans	rs28464387
15	43556347	G	A	0.019646	0.46895	0.05639	0	4	8923	?+++????+???	1.4e-16	TYRO3_Q06418	trans	rs193151193
9	136325907	C	G	0.301002	0.092703	0.014002	0	12	12376	++++++-+++-+	3.58e-11	TYRO3_Q06418	trans	rs1858879
15	43008642	A	C	0.021915	0.46884	0.053191	0	4	8923	?+++????+???	1.95e-18	TYRO3_Q06418	trans	rs180867650
15	42233912	T	C	0.402045	0.100916	0.012733	0	12	12376	++++++++++++	2.27e-15	TYRO3_Q06418	cis	rs1648856
15	41293021	T	C	0.030315	-0.438243	0.048949	0	3	7802	?---????????	5.67e-19	TYRO3_Q06418	trans	rs147992240
15	42439720	A	G	0.022454	0.517354	0.051217	0	4	8923	?+++????+???	1.02e-23	TYRO3_Q06418	trans	rs146034894
15	41481108	G	C	0.035423	-0.35372	0.036517	0	9	11265	?-----?--?--	3.44e-22	TYRO3_Q06418	cis	rs146027040
15	41580921	C	A	0.0232	0.774903	0.098111	0.595925	4	8923	?+++????+???	2.83e-15	TYRO3_Q06418	cis	rs144223475
15	42034183	T	C	0.03311	0.38282	0.062907	0.470977	8	10899	?+++++?++?+?	1.16e-09	TYRO3_Q06418	cis	rs142733061
15	44138562	T	C	0.019372	0.458575	0.061842	0	3	7759	?++?????+???	1.71e-13	TYRO3_Q06418	trans	rs141079210
15	42184713	C	T	0.511635	0.164569	0.012432	0	12	12376	++++++++++++	5.33e-40	TYRO3_Q06418	cis	rs1197699
15	41254736	G	C	0.014794	-0.512849	0.0627	0.090041	6	10223	?---????---?	2.85e-16	TYRO3_Q06418	trans	rs117670819
15	41254736	G	C	0.014794	-0.512849	0.0627	0.090041	6	10223	?---????---?	2.85e-16	TYRO3_Q06418	trans	rs117670819
15	41764701	A	G	0.030841	0.303208	0.055437	0.274761	6	9355	?+++++????-?	4.52e-08	TYRO3_Q06418	cis	rs117643004
15	41815914	C	T	0.047022	-0.467667	0.050434	0.475785	10	12047	?-----?-----	1.81e-20	TYRO3_Q06418	cis	rs117391509
15	41915753	C	A	0.079603	0.196468	0.024695	0	11	12195	++++-+?+++++	1.78e-15	TYRO3_Q06418	cis	rs112593659
15	101749800	T	C	0.252127	-0.088172	0.014383	0	12	12376	------+----+	1.49e-09	VCAN_P13611	trans	rs9920291
5	82155539	A	G	0.905732	-0.120693	0.021637	0	12	12376	+----------+	2.43e-08	VCAN_P13611	trans	rs7702166
5	82811879	G	A	0.085409	-0.174443	0.027221	0.180156	12	12376	-----------+	1.47e-10	VCAN_P13611	cis	rs62362556
5	82854824	G	A	0.100338	-0.204074	0.024598	0.155561	12	12376	------------	1.07e-16	VCAN_P13611	cis	rs3911457
5	82733289	T	C	0.18449	0.088292	0.015956	0	12	12376	-+++++++++-+	3.14e-08	VCAN_P13611	cis	rs33586
5	82849973	C	T	0.08298	0.193591	0.031158	0.321465	12	12376	++++++++++++	5.19e-10	VCAN_P13611	cis	rs309589
10	43678796	T	C	0.299443	0.091686	0.01358	0	12	12376	++++++-+++++	2.77e-11	VCAN_P13611	trans	rs2435381
5	81770875	C	T	0.728154	-0.109899	0.017319	0.182285	12	12376	------+----+	2.22e-10	VCAN_P13611	trans	rs224858
5	82973084	G	C	0.091523	-0.150221	0.021836	0	12	12376	------------	6.01e-12	VCAN_P13611	cis	rs17206110
5	82844579	A	G	0.019214	-0.3779	0.053558	0	4	8923	?---????-???	1.71e-12	VCAN_P13611	cis	rs149879035
8	19613739	C	A	0.445468	-0.079961	0.012448	0	12	12375	+----------+	2.37e-10	VCAN_P13611	trans	rs1492634
5	82896062	A	G	0.090451	0.235334	0.022611	0	11	12228	?+++++++++++	1.01e-24	VCAN_P13611	cis	rs113066179
5	81716027	A	G	0.206655	-0.130867	0.016178	0.020171	12	12376	-----+------	1.49e-15	VCAN_P13611	trans	rs10491244

## Sheet: 5c Male pQTLs
Chr	Position	Reference Allele	Other allele	EAF	Beta	SE	i2	n_studies	n_samples	effects	P	Protein	Cis/Trans	rsID
19	51626237	G	A	0.593886	-0.135561	0.024299	0.578682	12	11118	----------+-	2.42e-08	SIGLEC7_Q9Y286	cis	rs1039405
11	123038062	C	T	0.870768	0.128007	0.019772	0	12	11000	-++-++++++++	1.2e-10	CLMP_Q9H6B4	cis	rs10750232
12	546036	C	G	0.49447	-0.079722	0.012698	0	12	11118	------+-----	3.42e-10	SOST_Q9BQB4	trans	rs10774190
3	140433959	C	T	0.686191	-0.121054	0.021076	0.412495	12	11057	---------+--	9.26e-09	CLSTN2_Q9H4D0	cis	rs10935394
11	45221963	G	C	0.294385	-0.087682	0.014764	0	12	11118	+-----------	3.9e-09	TSHB_P01222	trans	rs11038350
12	102009546	G	T	0.131388	-0.106813	0.019277	0	11	10967	?--+------+-	4.24e-08	CTSO_P43234	trans	rs11110890
15	79229232	G	A	0.108508	1.2062	0.028874	0.005018	9	4906	+++++++++	0	CTSH_P09668	cis	rs111495139
18	29639285	C	G	0.021785	-0.401083	0.068062	0.262213	7	9115	?---??-?--?-	3.79e-09	MEP1B_Q16820	cis	rs111930577
18	61640016	C	T	0.070794	0.419254	0.029181	0	9	8571	?++++++++?+	8.29e-47	SERPINB8_P50452	cis	rs112049906
1	64647608	T	C	0.645393	-0.080015	0.013196	0	12	11118	-----+------	1.33e-09	ROR1_Q01973	cis	rs11208377
14	94672731	C	T	0.039648	0.284358	0.040602	0.076142	8	9298	?+++++-??++	2.84e-12	ENTPD5_O75356	trans	rs112458284
11	701511	T	C	0.928252	0.242045	0.030479	0.103074	12	11117	++++++++++++	2e-15	CDHR5_Q9HBB8	cis	rs11246272
14	94838142	T	G	0.025937	0.271762	0.046001	0	4	7715	?++??????+?+	4.56e-09	CDH2_P19022	trans	rs112635299
11	788823	T	C	0.078441	-0.218737	0.039165	0.477515	11	10967	?--------+--	2.34e-08	CDHR5_Q9HBB8	cis	rs112920861
6	149931027	A	G	0.023489	0.308236	0.046391	0	8	9732	?++++??+++?+	3.05e-11	LRP11_Q86VZ4	cis	rs112991178
18	589569	A	G	0.016233	-0.675131	0.068876	0	5	8155	?--?-????-?-	1.1e-22	CLUL1_Q15846	cis	rs113010841
5	82896062	A	G	0.086916	0.17787	0.023342	0	11	10967	?+++++++++-+	3.82e-14	VCAN_P13611	cis	rs113066179
18	61458064	A	G	0.042969	0.23357	0.037384	0	9	8571	?++++-+++?+	4.16e-10	SERPINB8_P50452	cis	rs113069845
4	17530964	T	C	0.067011	0.157992	0.025289	0	12	11118	-+++++++++-+	6.07e-10	QDPR_P09417	cis	rs113100170
19	19621197	A	G	0.128095	0.138494	0.022888	0.120516	12	11118	++++++++++++	2.17e-09	CTSO_P43234	trans	rs113365218
3	49200137	T	G	0.14162	0.104326	0.018218	0	12	11118	-++++++-++++	1.33e-08	SEMA3F_Q13275	trans	rs1134043
2	3334104	G	A	0.007817	-0.5559	0.100939	0	3	6855	?--??????-??	4.24e-08	NPTXR_O95502	trans	rs114258485
1	156973277	C	T	0.015814	0.424222	0.071413	0	3	6036	?++????+??	3.38e-09	HDGF_P51858	cis	rs115415771
1	109820884	G	A	0.084246	-0.209814	0.038369	0.451135	10	10391	?--------+-	4.54e-08	ENTPD5_O75356	trans	rs11577931
1	147041838	T	A	0.015713	0.380853	0.062732	0	7	9153	++???+?+++?+	1.27e-09	ACP6_Q9NPH0	cis	rs115838075
14	20908286	T	C	0.339897	0.142492	0.017298	0.077198	10	8981	++++++++++	2.05e-16	APEX1_P27695	cis	rs11628944
1	178858891	G	A	0.033418	0.25107	0.040879	0	7	9167	?++?+??+?+++	8.16e-10	ANGPTL1_O95841	cis	rs116413802
17	77721103	A	T	0.281193	0.102226	0.017043	0	12	11118	-++-++++++-+	2e-09	ENPP7_Q6UWV6	cis	rs11650190
19	51473302	C	T	0.771813	0.18997	0.029461	0.463829	10	8979	++++++++++	1.13e-10	KLK10_O43240	cis	rs11671058
14	36738361	T	C	0.035781	-0.239195	0.037977	0	10	10610	?----?------	4.24e-10	TSHB_P01222	trans	rs116909374
12	13124498	A	C	0.026534	0.285269	0.051702	0	6	8688	?++?-????+++	4.22e-08	TYRO3_Q06418	trans	rs116924806
19	51685133	T	G	0.041376	-0.36109	0.052612	0.322928	11	10967	?---------+-	1.1e-11	SIGLEC7_Q9Y286	cis	rs116960573
8	87938901	G	A	0.033027	-0.221612	0.039918	0	6	8688	?--?-????---	3.16e-08	CA13_Q8N1Q1	trans	rs117245568
18	29996476	G	A	0.045798	0.338625	0.058936	0.491562	10	10549	?++++?+++-++	9.16e-09	MEP1B_Q16820	cis	rs117286048
9	38432951	A	G	0.037352	-0.335094	0.041316	0.241793	10	10561	?-----?-----	8.42e-16	IGFBPL1_Q8WX77	cis	rs117477334
19	54815447	T	C	0.017364	-0.371708	0.06704	0.042448	6	8633	?--?-??-?+?-	2.95e-08	LILRA5_A6NI73	cis	rs117574233
7	1060288	T	C	0.16661	-0.093176	0.016944	0	12	11057	------------	3.82e-08	SDC4_P31431	trans	rs11763020
7	100101648	T	G	0.230017	0.230997	0.036202	0.767433	12	11118	++++++++++++	1.76e-10	PILRB_Q9UKJ0	cis	rs11772580
15	41405065	C	T	0.03912	0.191357	0.034817	0	9	10143	?+++++??++-+	3.88e-08	TYRO3_Q06418	cis	rs117993504
9	24470066	A	G	0.046243	-0.193666	0.035231	0	7	8950	?--??--??--+	4.73e-08	TYRO3_Q06418	trans	rs118065421
8	83901463	G	T	0.017538	-0.360754	0.058187	0	4	7715	?--??????-?-	6.47e-10	CA13_Q8N1Q1	trans	rs118087776
12	606598	C	T	0.154428	-0.143656	0.025869	0.386532	11	10967	?-----------	2.8e-08	SOST_Q9BQB4	trans	rs11834532
17	80929172	T	C	0.424415	-0.098933	0.011429	0	12	11118	------------	1.11e-17	METRNL_Q641Q3	cis	rs11870397
18	25680423	T	C	0.287177	-0.078228	0.013865	0	12	11118	----------+-	2.16e-08	CDH2_P19022	cis	rs11872284
6	150094546	A	G	0.010492	0.792316	0.090852	0	4	5319	++?????++???	2.76e-18	LRP11_Q86VZ4	cis	rs11961451
1	178828598	G	T	0.084679	-0.269724	0.044759	0.655083	12	11116	------------	1.68e-09	ANGPTL1_O95841	cis	rs12125050
1	147782766	G	A	0.024869	-0.391719	0.055527	0	5	6473	-?+-????-??-	1.73e-12	ACP6_Q9NPH0	trans	rs12130062
16	79698371	T	C	0.603331	0.076402	0.01376	0	12	11118	++++++++++-+	3.68e-08	TSHB_P01222	trans	rs12149234
6	2840100	A	G	0.079165	-0.133601	0.023215	0	11	10829	?-----------	1.06e-08	SERPINB6_P35237	cis	rs12208607
6	161125454	C	T	0.07237	-0.14411	0.023828	0	10	10488	?------?--+-	1.73e-09	CCDC80_Q76M96	trans	rs12212146
16	16906056	A	G	0.083315	-0.141586	0.025797	0.033281	12	11115	------+-----	4.71e-08	NOMO1_Q15155	trans	rs12448502
8	85742003	C	G	0.413898	-0.079647	0.01353	0.048003	12	11118	+-----------	4.46e-09	CA13_Q8N1Q1	cis	rs12545258
6	31110789	C	T	0.015382	0.447578	0.075881	0	4	5608	?+??+??++???	5.09e-09	SUMF2_Q8NBJ7	trans	rs1265084
7	100233044	A	C	0.11265	0.309914	0.053567	0.789595	12	11117	+++++++++-++	7.23e-09	PILRB_Q9UKJ0	cis	rs12705079
1	178910830	C	G	0.509206	0.110312	0.013243	0	12	11118	++++++++++++	1.44e-16	ANGPTL1_O95841	cis	rs12739010
11	705630	T	C	0.479667	-0.096995	0.013275	0	12	11118	+-----+-----	2.74e-13	CDHR5_Q9HBB8	cis	rs12804878
3	66362856	G	A	0.480477	-0.298259	0.039178	0.86976	12	11118	----------+-	3.9e-14	LRIG1_Q96JA1	cis	rs13082660
6	31477324	C	A	0.025709	-0.256073	0.045658	0	6	8808	?--????---?-	2.04e-08	CD1C_P29017	trans	rs13197153
6	150039091	A	G	0.062343	-0.249676	0.042642	0.400484	11	10967	?---------+-	4.77e-09	LRP11_Q86VZ4	cis	rs13210297
7	98985506	C	G	0.1198	-0.428624	0.062905	0.833113	11	10966	?--------+--	9.5e-12	PILRB_Q9UKJ0	trans	rs13236076
9	38410080	G	T	0.243432	0.183106	0.025842	0.622617	12	11057	++++++++++++	1.38e-12	IGFBPL1_Q8WX77	cis	rs13302575
22	20197932	T	C	0.014309	0.472106	0.067069	0	6	8432	?+++???+++??	3.32e-12	RTN4R_Q9BZR6	cis	rs137981952
18	29677744	T	C	0.020499	-0.593405	0.070432	0.20833	7	8941	?----?-??-?-	3.6e-17	MEP1B_Q16820	cis	rs138310811
6	149984849	G	A	0.014164	0.407277	0.071805	0	6	8678	?+++???+?+?+	1.41e-08	LRP11_Q86VZ4	cis	rs138406720
6	3003970	G	A	0.313646	-0.662798	0.034956	0	3	1645	---	4.08e-80	NQO2_P16083	cis	rs138616686
1	147395110	T	C	0.024369	-0.35378	0.063697	0	5	7035	----???????-	2.79e-08	ACP6_Q9NPH0	cis	rs139025011
3	66538962	A	G	0.009134	-0.668794	0.118902	0.204191	3	6119	?-??-????-??	1.86e-08	LRIG1_Q96JA1	cis	rs140605629
1	11191922	C	T	0.229767	-0.138726	0.025269	0.494431	12	11118	------------	4.02e-08	ANGPTL7_O43827	cis	rs1417131
18	29498084	A	G	0.035413	0.339532	0.042902	0	7	9028	?+++?+???+++	2.49e-15	MEP1B_Q16820	cis	rs142037156
14	74341685	T	C	0.023387	0.256047	0.046543	0	6	8765	?++????++++	3.77e-08	ENTPD5_O75356	cis	rs142209667
17	77696036	T	G	0.022819	0.549796	0.065389	0.083865	5	7030	?++?+??+???+	7.55e-17	ENPP7_Q6UWV6	cis	rs142376081
18	29638007	A	G	0.02192	0.432984	0.05874	0	5	8112	?++?+????+?+	1.69e-13	MEP1B_Q16820	cis	rs142991948
7	99884737	A	G	0.095856	0.30008	0.049653	0.747428	12	11118	+++++++++-++	1.51e-09	PILRB_Q9UKJ0	cis	rs143974973
7	99533770	C	G	0.01006	-0.979928	0.098981	0	3	6111	?--????????-	1.01e-22	PILRB_Q9UKJ0	cis	rs145322031
7	100848976	A	G	0.048213	-0.184667	0.032682	0	10	10488	?--+---?----	1.6e-08	PILRB_Q9UKJ0	trans	rs145397833
19	51516539	A	T	0.033395	0.513041	0.071499	0.480857	8	8473	?++++?++++	7.2e-13	KLK10_O43240	cis	rs145472676
1	64724019	A	T	0.016547	-0.321553	0.057688	0	7	9292	?---???--+?-	2.49e-08	ROR1_Q01973	cis	rs145486376
3	66682048	A	T	0.121168	0.127695	0.021088	0	12	11118	++++++++++++	1.4e-09	LRIG1_Q96JA1	cis	rs1456921
1	11961739	T	C	0.067853	0.214001	0.0243	0	11	10967	?++-++++++++	2.66e-18	NTPROBNP_P16860	cis	rs146696166
3	66160701	A	T	0.017795	-0.31401	0.055297	0	7	9248	?--?-??---?-	1.36e-08	LRIG1_Q96JA1	cis	rs147765167
18	61628603	A	T	0.046462	-0.287784	0.042353	0	7	7478	?------???-	1.08e-11	SERPINB8_P50452	cis	rs147923605
1	147112584	A	G	0.019487	0.344306	0.05758	0	8	9732	++++???+++?+	2.24e-09	ACP6_Q9NPH0	cis	rs148127209
18	61692969	A	C	0.020849	-0.380431	0.063093	0	4	6331	?--????-??-	1.64e-09	SERPINB8_P50452	cis	rs148579586
16	16243402	C	A	0.018219	-0.35329	0.058843	0	5	8155	?--?-????-?-	1.93e-09	NOMO1_Q15155	trans	rs149458410
15	43992953	T	C	0.020621	0.416803	0.062263	0.002477	4	7715	?++??????+?+	2.92e-11	TYRO3_Q06418	trans	rs149557950
12	17797471	G	A	0.01514	0.379823	0.069204	0	3	6158	?+?????+?+??	4.29e-08	SNAP23_O00161	trans	rs150285625
14	21444827	C	G	0.020429	-0.313312	0.05397	0	6	8808	?--????---?-	6.43e-09	RNASE3_P12724	cis	rs150971918
16	18768572	A	G	0.015702	0.542856	0.074948	0	4	7023	?+?+?????+?+	5.67e-13	NOMO1_Q15155	trans	rs151050697
17	77716799	A	G	0.014707	0.798889	0.130283	0.476879	3	5691	?++?+???????	8.68e-10	ENPP7_Q6UWV6	cis	rs151138055
1	147058844	C	A	0.038903	0.227125	0.037095	0	10	10025	++-++++??+++	9.19e-10	ACP6_Q9NPH0	cis	rs1612689
19	51476281	G	A	0.115971	0.403933	0.02228	0	10	8981	++++++++++	1.85e-73	KLK10_O43240	cis	rs1654530
3	66298721	G	A	0.197831	-0.249094	0.038666	0.756012	12	11118	---------+--	1.18e-10	LRIG1_Q96JA1	cis	rs1678100
6	150246386	C	T	0.334819	-0.100549	0.013935	0	12	11118	+-----------	5.37e-13	LRP11_Q86VZ4	cis	rs17079048
7	50608698	A	G	0.045508	-0.564536	0.101276	0.885844	11	10967	?--------+--	2.49e-08	DDC_P20711	cis	rs17133877
7	99489571	A	G	0.051697	0.207931	0.030533	0	10	10353	?+++++++?+++	9.76e-12	PILRB_Q9UKJ0	cis	rs17277546
22	19947469	T	C	0.481551	-0.249681	0.040513	0.880475	12	11057	------------	7.14e-10	COMT_P21964	cis	rs174695
15	42205483	A	G	0.292466	-0.199273	0.024389	0.530359	12	11118	------------	3.07e-16	TYRO3_Q06418	cis	rs17686769
18	30063692	A	G	0.040301	0.276467	0.047988	0.349527	12	11057	+++++++++-++	8.35e-09	MEP1B_Q16820	cis	rs17736938
1	11856378	A	G	0.298365	-0.085764	0.01348	0	12	11118	-----+------	1.99e-10	NTPROBNP_P16860	cis	rs1801133
20	3695977	A	G	0.017379	0.447563	0.065491	0	3	6111	?++????????+	1.16e-11	PAG1_Q9NWQ8	trans	rs181210490
15	68740879	T	C	0.019589	0.612211	0.110068	0	3	2515	?+????+?+	3.2e-08	CTSH_P09668	trans	rs1838545
17	3630028	A	T	0.341875	-0.24482	0.032687	0.176212	5	3028	----??-	8.58e-14	ITGB7_P26010	trans	rs188762
12	18337780	G	T	0.012411	0.446462	0.079	0	3	6158	?+?????+?+??	1.78e-08	CA13_Q8N1Q1	trans	rs188792857
12	18337780	G	T	0.012498	0.442699	0.077174	0	3	6115	?+?????+?+??	1.07e-08	CRKL_P46109	trans	rs188792857
12	18337780	G	T	0.012411	0.492348	0.077652	0	3	6158	?+?????+?+??	2.47e-10	SNAP23_O00161	trans	rs188792857
7	141442811	T	C	0.442484	0.143195	0.014483	0.05829	12	11065	++++++++++++	1.41e-22	CLEC5A_Q9NY25	cis	rs1986761
17	44773783	G	A	0.829523	-0.098474	0.017637	0	11	10638	+--+-+-?----	2.95e-08	VCAN_P13611	trans	rs199441
7	100026421	T	G	0.037734	0.310446	0.041907	0	6	8551	?++??+?+?+?+	1.28e-13	PILRB_Q9UKJ0	cis	rs200701118
18	590969	T	C	0.316816	0.512621	0.075317	0.960371	12	11118	++++++++++-+	1e-11	CLUL1_Q15846	cis	rs2015412
15	42143227	C	T	0.341062	-0.07817	0.014062	0	12	11118	+--+--------	2.71e-08	TYRO3_Q06418	cis	rs2054151
7	100231588	T	C	0.037243	0.244377	0.034858	0	12	11118	++++++++++++	2.37e-12	PILRB_Q9UKJ0	cis	rs2075673
1	146593892	G	C	0.411187	0.07813	0.01342	0	12	11118	++++-+++++++	5.82e-09	ACP6_Q9NPH0	trans	rs2083719
18	61681160	A	G	0.12298	0.163063	0.02804	0.115648	9	8571	?++-+++++?+	6.05e-09	SERPINB8_P50452	cis	rs213076
20	1557744	G	A	0.750524	0.094895	0.016473	0	10	9972	+++++++??+++	1.23e-08	CLEC5A_Q9NY25	trans	rs2243425
6	31364707	A	G	0.312906	0.106651	0.014265	0	12	11118	++++++++++++	1.78e-13	CD1C_P29017	trans	rs2251396
19	14526036	T	C	0.071377	-0.199577	0.028133	0	11	10967	?-----------	1.76e-12	ADGRE2_Q9UHX3	cis	rs2420543
22	20023303	G	T	0.897678	-0.132969	0.020558	0	12	11057	+-----------	1.3e-10	COMT_P21964	cis	rs2531711
8	6303025	A	G	0.355282	-0.082289	0.013535	0	12	11000	----------+-	1.66e-09	ANGPT2_O15123	cis	rs2584
19	51517286	A	G	0.56803	0.322682	0.017281	0.140876	10	8981	++++++++++	8.27e-78	KLK10_O43240	cis	rs2691258
1	157550357	T	C	0.317848	0.092695	0.014385	0	12	11118	++++++++++++	1.16e-10	FCRL1_Q96LA6	cis	rs2779159
3	98434864	T	C	0.11063	0.130922	0.021576	0	10	10353	?+++++--?+++	1.66e-09	TYRO3_Q06418	trans	rs278366
15	41869423	A	G	0.117009	0.340823	0.045398	0.735786	12	11118	++++++++++++	6.03e-14	TYRO3_Q06418	cis	rs28508151
7	98833791	A	G	0.091	0.248586	0.024427	0	12	11118	++++++++++++	6.41e-24	PILRB_Q9UKJ0	trans	rs28674904
9	38381288	A	G	0.320922	-0.167217	0.027	0.715039	12	11057	------------	5.89e-10	IGFBPL1_Q8WX77	cis	rs28759073
5	76479833	C	T	0.15418	-0.171414	0.021783	0.140436	12	11118	------------	6.06e-15	TSHB_P01222	trans	rs2928166
5	157907974	T	C	0.783473	0.08476	0.015229	0	12	11000	+++-+-++++-+	3.1e-08	CLMP_Q9H6B4	trans	rs2963457
1	120385921	C	G	0.225649	-0.125893	0.021779	0.293398	12	11118	+-----------	1.06e-08	REG4_Q9BYZ8	cis	rs3009188
6	30468791	T	C	0.341269	0.080389	0.013813	0	12	11118	+++++++-++-+	9.91e-09	CD1C_P29017	trans	rs3131115
5	82966675	A	G	0.384007	-0.09262	0.013384	0.014519	12	11118	------+-----	4.51e-12	VCAN_P13611	cis	rs336967
9	38314296	G	C	0.466268	0.073252	0.011968	0	12	11057	++++++++-+++	9.32e-10	IGFBPL1_Q8WX77	cis	rs34077798
18	29769750	G	A	0.328401	-0.678253	0.035449	0	3	1450	?????-?--???	1.12e-80	MEP1B_Q16820	cis	rs34313491
14	20912119	T	A	0.073935	0.181638	0.02992	0.012148	9	8830	?++-++++++	1.27e-09	APEX1_P27695	cis	rs34661496
15	79234470	C	T	0.11208	-0.878478	0.031718	0.057364	9	4906	---------	7.69e-169	CTSH_P09668	cis	rs34843303
19	54837633	C	A	0.322673	-0.210456	0.038102	0.805352	12	11117	----------+-	3.32e-08	LILRA5_A6NI73	cis	rs34969536
5	82922160	T	C	0.07983	0.164737	0.023462	0	11	10967	?+++++++++++	2.2e-12	VCAN_P13611	cis	rs35333770
3	186338564	T	C	0.020907	0.381758	0.051397	0	4	7672	?++??????++	1.28e-13	ENTPD5_O75356	trans	rs35457250
7	17267204	G	T	0.214029	0.083507	0.015279	0	12	11118	++++++--++++	4.62e-08	NECTIN2_Q92692	trans	rs35565345
1	161188893	G	T	0.085618	-0.161974	0.023524	0	12	11117	------------	9.47e-12	LILRA5_A6NI73	trans	rs3557
11	1159133	A	G	0.600539	-0.078813	0.013534	0	12	11117	+-----------	6.91e-09	TFF2_Q03403	trans	rs35917282
2	60475820	G	A	0.49829	0.121175	0.018968	0.337719	12	11118	++++++++++-+	2.52e-10	GAL_P22466	trans	rs359244
1	44290530	G	A	0.335794	0.145185	0.024157	0	7	4121	+++++++	2.14e-09	ITGB7_P26010	trans	rs37458
1	28390596	C	T	0.192014	-0.13015	0.023721	0.337794	12	11118	+-----------	4.1e-08	SSC4D_Q8WTU2	trans	rs3753864
1	64607549	C	G	0.377756	-0.15602	0.021746	0.501494	12	11116	------------	1.07e-12	ROR1_Q01973	cis	rs3767263
17	80888905	C	T	0.710166	0.094437	0.013414	0.041192	12	11118	++++++++++++	1.92e-12	METRNL_Q641Q3	cis	rs3785514
18	61654463	G	A	0.568533	-0.669051	0.035089	0.78736	10	8722	---------?-	2.44e-80	SERPINB8_P50452	cis	rs3826616
9	38555501	G	A	0.127878	0.120159	0.020783	0	12	11057	++++++++++++	7.4e-09	IGFBPL1_Q8WX77	cis	rs3853284
5	103022981	G	A	0.398631	-0.157832	0.028017	0	5	2877	-----	1.99e-08	DPP7_Q9UHL4	trans	rs3857361
17	77707120	G	A	0.410869	0.675111	0.099852	0.983924	12	11118	++++++++++-+	1.37e-11	ENPP7_Q6UWV6	cis	rs3923265
6	32614127	G	C	0.11725	0.190213	0.029034	0	7	7103	-+?++??++??+	1.1e-10	CD1C_P29017	trans	rs3998176
1	147092881	T	C	0.069406	0.306747	0.054742	0.638637	11	10967	++++++?+++++	2.1e-08	ACP6_Q9NPH0	cis	rs41295835
9	136270538	G	T	0.106042	-0.122027	0.022066	0.013841	11	10967	?--------+--	3.93e-08	TYRO3_Q06418	trans	rs41302673
17	77755071	C	A	0.833529	0.251135	0.044378	0.688594	12	11118	++++++++++++	1.52e-08	ENPP7_Q6UWV6	cis	rs4243243
11	123074526	C	G	0.519107	0.130253	0.022101	0.533933	12	11000	++++++++++++	3.78e-09	CLMP_Q9H6B4	cis	rs4285881
6	32005267	T	C	0.096105	0.159756	0.025142	0	10	10610	?++++?++++-+	3.89e-10	CD1C_P29017	trans	rs431204
18	30043670	T	C	0.488016	-0.195832	0.02921	0.730548	12	11057	----------+-	2.02e-11	MEP1B_Q16820	cis	rs4328515
14	74652932	T	C	0.929032	0.440526	0.062538	0.781261	11	10542	+++++++++++	1.87e-12	ENTPD5_O75356	cis	rs4356410
19	51525121	A	T	0.178654	0.545123	0.020133	0.024583	10	8981	++++++++++	2.76e-158	KLK10_O43240	cis	rs4417638
15	40640632	C	T	0.500175	-0.079325	0.013975	0.021213	12	11118	+------+--+-	1.38e-08	TYRO3_Q06418	trans	rs4605132
16	16633572	A	C	0.073584	-0.253823	0.042418	0.501799	11	10967	?-----------	2.18e-09	NOMO1_Q15155	trans	rs4782114
18	605312	A	G	0.162126	-0.28088	0.040663	0.75464	12	11118	------------	4.93e-12	CLUL1_Q15846	cis	rs490341
15	42422649	A	G	0.335246	-0.084142	0.013768	0	12	11118	+-----------	9.87e-10	TYRO3_Q06418	trans	rs4924625
7	99451373	A	T	0.490943	-0.132359	0.017	0.255588	12	11118	------------	6.93e-15	PILRB_Q9UKJ0	cis	rs522415
6	150159694	G	A	0.020542	0.576814	0.061055	0	6	8678	?+++???+?+?+	5.09e-21	LRP11_Q86VZ4	cis	rs533023536
6	149611269	A	T	0.36002	0.105639	0.01394	0	12	11118	++++++++++++	4.51e-14	LRP11_Q86VZ4	trans	rs534403
8	19587043	C	G	0.189058	-0.088211	0.016147	0	12	11118	----------+-	4.68e-08	VCAN_P13611	trans	rs55732335
6	150047899	G	C	0.064856	0.376087	0.058416	0.72039	11	10967	?+++++++++++	1.21e-10	LRP11_Q86VZ4	cis	rs55858240
3	66575390	G	A	0.128352	-0.189099	0.025274	0.231302	12	11118	------------	7.32e-14	LRIG1_Q96JA1	cis	rs56080566
17	77673908	C	T	0.041371	0.359228	0.065188	0.576891	11	10761	+++++?-+++-+	3.58e-08	ENPP7_Q6UWV6	cis	rs56231628
18	584223	T	C	0.188517	-0.227966	0.035082	0.684065	12	11118	------------	8.13e-11	CLUL1_Q15846	cis	rs563684
19	51635745	T	C	0.278888	0.096229	0.017071	0	10	8981	++++++++++	1.73e-08	KLK10_O43240	cis	rs56915529
2	47193236	A	G	0.115815	-0.124012	0.018662	0	12	11118	---+--------	3.52e-11	MCFD2_Q8NI22	cis	rs57638429
17	77013609	T	C	0.051492	0.162543	0.028616	0	12	11117	+++--+++++++	1.87e-08	CANT1_Q8WVQ1	cis	rs58048988
16	581795	C	T	0.120991	-0.120676	0.019801	0	11	10504	--------?-+-	1.47e-09	CDH2_P19022	trans	rs60057661
22	20154768	G	A	0.625412	-0.103012	0.015391	0.113405	12	11118	------------	2.19e-11	RTN4R_Q9BZR6	cis	rs603084
14	21340567	A	G	0.149333	0.192066	0.029165	0.438194	12	11118	++++++++++++	6.99e-11	RNASE3_P12724	cis	rs61119481
1	147345155	C	T	0.033321	0.225641	0.038277	0	10	10353	++++++?+?+++	3.75e-09	ACP6_Q9NPH0	cis	rs61810420
1	147053440	T	G	0.136463	-0.339814	0.052621	0.829108	12	11118	------------	1.06e-10	ACP6_Q9NPH0	cis	rs61838383
17	7074125	A	G	0.19102	0.206743	0.030394	0	7	4121	+++++++	1.24e-11	ITGB7_P26010	trans	rs62061426
19	51545111	A	G	0.222242	0.128842	0.017761	0	10	8980	++++++-+++	4.04e-13	KLK10_O43240	cis	rs62114066
19	2735363	T	C	0.099787	0.156766	0.022253	0	12	11118	++++++++++++	2.83e-12	THOP1_P52888	cis	rs62121118
6	90902808	T	A	0.324676	-0.101559	0.013968	0	12	11118	------------	7.97e-13	CD1C_P29017	trans	rs62408211
7	98259656	G	C	0.225004	-0.098735	0.015341	0.000704	12	11118	------+-----	1.51e-10	NPTXR_O95502	trans	rs62474364
22	20179379	A	G	0.667604	-0.12711	0.023101	0.514689	12	11118	----------+-	3.75e-08	RTN4R_Q9BZR6	cis	rs627891
9	97020521	T	G	0.03943	-0.243028	0.035574	0.001939	11	10967	?-----------	1.11e-11	FBP1_P09467	cis	rs6479532
12	571633	T	C	0.378066	0.109471	0.016673	0.19026	12	11118	++++++++++-+	8.2e-11	SOST_Q9BQB4	trans	rs6489533
9	140010484	T	C	0.781812	0.418491	0.032259	0	5	2877	+++++	3.1e-38	DPP7_Q9UHL4	cis	rs6560659
1	146518236	A	C	0.423573	-0.095599	0.01429	0	10	10025	-------??---	2.23e-11	ACP6_Q9NPH0	trans	rs656090
7	6502367	C	T	0.284692	0.082837	0.014743	0	12	11118	-+++-+-+++++	2.59e-08	SUMF2_Q8NBJ7	trans	rs6796
18	29797958	C	T	0.450873	-0.852274	0.109222	0.99109	12	11057	---------+--	6.04e-15	MEP1B_Q16820	cis	rs680321
3	139457060	G	A	0.939552	-0.344346	0.061847	0.753122	12	11057	---------+--	2.58e-08	CLSTN2_Q9H4D0	cis	rs6805798
1	109784463	T	A	0.570477	-0.114783	0.013372	0	10	9928	--------?--	1.11e-17	ENTPD5_O75356	trans	rs688386
19	54756142	C	T	0.381506	-0.129993	0.015156	0	10	10024	-------??---	2.09e-17	LILRA5_A6NI73	cis	rs72087
4	6658701	T	C	0.026524	-0.590666	0.099859	0	3	1953	?---	4.01e-09	S100P_P25815	cis	rs72616125
17	81046464	T	C	0.357902	0.082476	0.012129	0	12	11118	-+++++++++-+	1.05e-11	METRNL_Q641Q3	cis	rs72634347
1	1695742	T	C	0.066119	0.247102	0.038857	0	7	8128	?++++??++??+	2.68e-10	NADK_O95544	cis	rs72634844
1	157816877	T	C	0.120372	-0.138929	0.021505	0	11	10967	?--+--------	1.57e-10	FCRL1_Q96LA6	cis	rs72710043
15	41977690	T	A	0.041844	-0.333063	0.038723	0.122791	11	10967	?---------+-	1.28e-17	TYRO3_Q06418	cis	rs72724130
15	42270059	C	T	0.098223	0.14348	0.022858	0	11	10967	?+++++++++-+	3.45e-10	TYRO3_Q06418	cis	rs72726050
14	74685462	A	G	0.131311	0.138669	0.019682	0	11	10542	+++-+++++++	2.11e-12	ENTPD5_O75356	cis	rs72728148
16	16687608	C	G	0.113831	-0.221892	0.027766	0.127296	11	10761	-----?----+-	1.33e-15	NOMO1_Q15155	trans	rs72777681
5	95174878	C	G	0.067227	-0.443596	0.045004	0	7	4315	?-------	1.28e-22	GLRX_P35754	cis	rs72785418
2	47115730	G	C	0.091823	-0.134814	0.02053	0	12	11118	------------	5.14e-11	MCFD2_Q8NI22	cis	rs72806504
22	51033840	G	C	0.583193	0.104754	0.01685	0.260136	12	11033	++++++++++++	6.31e-10	TYMP_P19971	cis	rs7284429
18	591076	A	G	0.018567	-0.658282	0.10392	0.599158	6	8634	?--?-??-?-?-	2.38e-10	CLUL1_Q15846	cis	rs72865405
18	29471049	T	C	0.018105	0.425963	0.06755	0	4	7672	?++??????+?+	2.87e-10	MEP1B_Q16820	cis	rs72930229
18	29945664	T	C	0.040015	0.215029	0.038343	0	10	10549	?++-+?++++++	2.05e-08	MEP1B_Q16820	cis	rs72931881
18	61646578	C	A	0.085632	-0.249512	0.02863	0	9	8571	?--------?-	2.91e-18	SERPINB8_P50452	cis	rs72945615
5	24672885	C	G	0.013605	0.377629	0.068633	0	5	7620	+++?????++??	4.59e-08	CHRDL2_Q6WN34	trans	rs73056470
3	48446237	T	C	0.079451	0.140507	0.024254	0	11	10967	?+++++++++++	9.04e-09	SEMA3F_Q13275	trans	rs73074378
3	66397274	T	C	0.057043	0.20484	0.035196	0.108534	11	10967	?+++++++-+-+	5.89e-09	LRIG1_Q96JA1	cis	rs73095759
7	100726974	G	T	0.212898	0.129459	0.018224	0.096674	12	11118	-+++++++++++	1.93e-12	PILRB_Q9UKJ0	trans	rs73404871
5	81881336	C	T	0.023678	-0.266058	0.047102	0	6	8399	---??????---	2.03e-08	VCAN_P13611	trans	rs74291681
17	77716430	T	C	0.077918	0.289833	0.051601	0.615667	11	10967	?+++++++++++	1.95e-08	ENPP7_Q6UWV6	cis	rs74622029
11	351839	A	G	0.149391	0.135467	0.020448	0	11	10966	?+++++++++++	3.47e-11	CDHR5_Q9HBB8	cis	rs7483266
1	147085340	G	C	0.046599	0.259073	0.032994	0	10	10488	++++++??++++	4.09e-15	ACP6_Q9NPH0	cis	rs74891485
18	61550298	T	C	0.044157	-0.335523	0.038709	0	8	8214	?----?---?-	4.4e-18	SERPINB8_P50452	cis	rs75308532
1	157673356	G	A	0.228167	0.196419	0.033753	0.713481	12	11118	++++++++++++	5.91e-09	FCRL1_Q96LA6	cis	rs7535596
22	20195486	A	G	0.04788	0.173788	0.031101	0	11	10967	?++++++-++++	2.3e-08	RTN4R_Q9BZR6	cis	rs75367243
7	100378616	T	C	0.017793	-0.477513	0.058	0.051895	7	8872	?----??---??	1.83e-16	PILRB_Q9UKJ0	cis	rs75409262
8	84753689	C	T	0.014278	-0.472382	0.072051	0	4	7339	?---?????-??	6.43e-11	CA13_Q8N1Q1	trans	rs75780000
7	76387709	A	G	0.120031	0.265539	0.042893	0.717013	12	11118	++++++++++++	8e-10	SSC4D_Q8WTU2	cis	rs75890382
3	162505817	A	G	0.043735	-0.191162	0.033611	0	10	10353	?-------?---	1.51e-08	NOMO1_Q15155	trans	rs75906014
1	147157618	A	G	0.020942	-0.507356	0.080798	0.483601	8	9399	--?-??---+?-	3.4e-10	ACP6_Q9NPH0	cis	rs75975267
1	109840169	T	C	0.030571	-0.221092	0.039272	0	8	9562	?--?--?----	1.8e-08	ENTPD5_O75356	trans	rs76186504
3	139391168	C	T	0.493424	0.149005	0.02306	0.561493	12	11057	++++++++++++	1.04e-10	CLSTN2_Q9H4D0	cis	rs7636269
17	77640635	G	C	0.181739	0.214992	0.036065	0.647271	12	11118	++++++++++++	2.5e-09	ENPP7_Q6UWV6	cis	rs76538266
16	16323968	T	G	0.286925	0.145942	0.015844	0.027644	12	11118	-+++++++++++	4.84e-20	NOMO1_Q15155	trans	rs76860806
19	54808431	A	G	0.080797	-0.226186	0.033713	0.200208	10	10609	?----?------	1.96e-11	LILRA5_A6NI73	cis	rs76905990
4	149662580	G	C	0.182287	-0.094827	0.017336	0	12	11117	+-----------	4.5e-08	TSHB_P01222	trans	rs7695810
3	139490722	C	G	0.03166	0.237544	0.041786	0	8	9456	?++++?+??+++	1.31e-08	CLSTN2_Q9H4D0	cis	rs77216017
15	40899491	T	C	0.093167	-0.132638	0.022767	0	11	10967	?---------+-	7.13e-09	TYRO3_Q06418	trans	rs77224550
15	79167260	C	T	0.134264	0.615519	0.031212	0.05496	8	4427	++++++?++	1.44e-86	CTSH_P09668	cis	rs77362013
18	30128764	T	A	0.042935	-0.203034	0.035429	0	10	10466	?---?-------	1e-08	MEP1B_Q16820	cis	rs77393369
6	3048688	G	A	0.745651	0.268048	0.040805	0.090881	3	1645	+++	5.07e-11	NQO2_P16083	cis	rs7756155
15	79238656	T	C	0.028389	0.79345	0.070188	0	7	4141	?++++++?+	1.24e-29	CTSH_P09668	cis	rs77719589
7	50522857	G	C	0.691458	0.152794	0.02333	0.494952	12	11118	++++++++++-+	5.78e-11	DDC_P20711	cis	rs7790230
7	50661953	T	C	0.057088	0.161784	0.029626	0.003577	11	10967	?+++++++++-+	4.74e-08	DDC_P20711	cis	rs7807340
5	95168943	C	T	0.033398	0.3809	0.064869	0	6	3970	?+++?+++	4.31e-09	GLRX_P35754	cis	rs78107997
5	82848641	G	C	0.100443	-0.16789	0.029325	0.283764	12	11118	------------	1.03e-08	VCAN_P13611	cis	rs78248083
9	38436571	T	C	0.030755	-0.219771	0.035789	0	10	10549	?----?------	8.21e-10	IGFBPL1_Q8WX77	cis	rs78390002
18	603311	C	T	0.012422	0.643602	0.082143	0	4	7715	?++??????+?+	4.68e-15	CLUL1_Q15846	cis	rs78521147
3	66303044	G	A	0.047913	0.241609	0.032383	0.051263	11	10967	?+++++++++++	8.59e-14	LRIG1_Q96JA1	cis	rs78669416
7	99656563	G	C	0.038687	0.32212	0.036312	0	9	10265	?++++??+++++	7.26e-19	PILRB_Q9UKJ0	cis	rs79017592
18	499745	T	C	0.045805	0.197022	0.034019	0	11	10967	?++++++-++-+	6.97e-09	CLUL1_Q15846	cis	rs79173492
1	161506889	A	G	0.099184	-0.123972	0.022654	0	12	11117	------------	4.44e-08	LILRA5_A6NI73	trans	rs79277331
11	126233669	C	G	0.143211	-0.182244	0.032903	0	7	4121	-------	3.44e-08	ITGB7_P26010	trans	rs7952602
12	102220783	G	C	0.293894	-0.227474	0.034433	0	4	2262	---?-	4.63e-11	DPP7_Q9UHL4	trans	rs7964859
15	41473316	A	G	0.242222	0.146471	0.026507	0.551605	12	11117	++++++++++++	4.03e-08	TYRO3_Q06418	cis	rs8038983
17	43926789	C	T	0.404986	0.073847	0.013133	0	12	11118	-++-++++++++	2.38e-08	ROR1_Q01973	trans	rs8064870
19	49259529	G	A	0.566122	0.078492	0.013089	0	12	11118	++++++++++++	2.62e-09	NECTIN2_Q92692	trans	rs838133
22	20215570	G	A	0.849562	0.128149	0.021997	0.10799	12	11118	++++++++++++	5.69e-09	RTN4R_Q9BZR6	cis	rs854965
22	19972824	C	T	0.383737	-0.148471	0.025518	0.672047	12	11057	---------+--	5.95e-09	COMT_P21964	cis	rs917478
6	3023718	A	G	0.162193	-0.097926	0.017465	0.03794	12	10980	------------	2.06e-08	SERPINB6_P35237	cis	rs927340
6	1668720	A	G	0.099562	0.142581	0.02252	0	12	11118	+++++++++-++	3.63e-10	GAL_P22466	trans	rs9502996
12	29491528	G	A	0.280882	0.081923	0.014959	0	12	11118	++++++++++++	4.34e-08	FCRL1_Q96LA6	trans	rs966541
3	139245449	T	A	0.221698	0.10017	0.015722	0	12	11057	++++++++++++	1.87e-10	CLSTN2_Q9H4D0	cis	rs9837167
17	80963331	T	C	0.544149	-0.085855	0.01116	0	12	11118	------------	1.44e-14	METRNL_Q641Q3	cis	rs9901757
16	57002732	G	T	0.787092	0.10709	0.016235	0	12	11118	+++++-++++++	5.29e-11	CLUL1_Q15846	trans	rs9939224

## Sheet: 5d Additional pQTLs MR
Additional cis pQTLs with pvalue threshold less than 5e-8 that were used for MR analysis.
Chromosome	Position	Reference allele	Other allele	EAF	Beta	SE	i2	n_studies	n_samples	effects	P	Protein	Cis/Trans	rsID	identifier	MR_instrument
5	82607038	T	C	0.023198	-0.16763	0.030723	0	11	22171	?---+-?---++-	4.87e-08	VCAN_P13611	cis	rs115561306	5:82607038:C:T_VCAN_P13611	yes
22	19908023	C	T	0.338866	-0.052138	0.009552	0	13	23008	----+------+-	4.81e-08	RTN4R_Q9BZR6	cis	rs1978055	22:19908023:C:T_RTN4R_Q9BZR6	yes
16	14983168	G	C	0.037397	0.142962	0.025972	0	12	22522	-+++?++++++++	4.76e-08	NOMO1_Q15155	cis	rs3743531	16:14983168:C:G_NOMO1_Q15155	yes
19	51796459	G	A	0.042961	-0.122729	0.022397	0	13	23008	-----+---+---	4.26e-08	SIGLEC7_Q9Y286	cis	rs36078694	19:51796459:A:G_SIGLEC7_Q9Y286	yes
8	82097680	A	G	0.815007	-0.066377	0.01209	0	13	23008	+---------++-	4.01e-08	PAG1_Q9NWQ8	cis	rs12547765	8:82097680:A:G_PAG1_Q9NWQ8	yes
18	626518	A	C	0.78404	-0.152081	0.027477	0.775168	13	23008	----------++-	3.12e-08	CLUL1_Q15846	cis	rs509836	18:626518:A:C_CLUL1_Q15846	yes
17	77801228	G	A	0.012904	-0.31636	0.05709	0	7	17271	?---?-?--???-	3e-08	ENPP7_Q6UWV6	cis	rs542159986	17:77801228:A:G_ENPP7_Q6UWV6	yes
18	61822041	A	G	0.017183	-0.272185	0.048876	0	4	13592	?---??????-	2.56e-08	SERPINB8_P50452	cis	rs150410720	18:61822041:A:G_SERPINB8_P50452	yes
1	1744614	C	G	0.018672	0.267243	0.0479	0	7	18532	?+++????+?+++	2.42e-08	NADK_O95544	cis	rs113790259	1:1744614:C:G_NADK_O95544	yes
1	11229515	A	G	0.232894	-0.128596	0.022769	0.73166	13	23008	----------++-	2.28e-08	ANGPTL7_O43827	cis	rs11121695	1:11229515:A:G_ANGPTL7_O43827	yes
17	77753191	T	C	0.024012	-0.273325	0.048773	0.384727	11	21702	------??-----	2.09e-08	ENPP7_Q6UWV6	cis	rs35124694	17:77753191:C:T_ENPP7_Q6UWV6	yes
1	64169703	A	G	0.790931	-0.064708	0.011513	0.024546	13	23008	----------+--	1.9e-08	ROR1_Q01973	cis	rs6691240	1:64169703:A:G_ROR1_Q01973	yes
9	97760736	A	G	0.017035	-0.36587	0.064075	0.587227	10	21311	?-----?----+?	1.13e-08	FBP1_P09467	cis	rs148944698	9:97760736:A:G_FBP1_P09467	yes
18	577414	A	G	0.027243	0.272023	0.047073	0.393947	11	22171	?+++++?+-+-++	7.53e-09	CLUL1_Q15846	cis	rs117305029	18:577414:A:G_CLUL1_Q15846	yes
7	50900937	T	C	0.199041	0.074063	0.012778	0	13	23008	-++++-+++-+++	6.79e-09	DDC_P20711	cis	rs62447620	7:50900937:C:T_DDC_P20711	yes
1	64635893	A	C	0.013709	0.256692	0.04424	0	8	18693	?+++?+?+??+++	6.54e-09	ROR1_Q01973	cis	rs151278501	1:64635893:A:C_ROR1_Q01973	yes
2	47182125	T	G	0.06023	-0.195348	0.033299	0.61953	13	23008	----+--------	4.45e-09	MCFD2_Q8NI22	cis	rs149824053	2:47182125:G:T_MCFD2_Q8NI22	yes
6	2993166	G	C	0.026989	-0.491602	0.083322	0	3	2619	---	3.63e-09	NQO2_P16083	cis	rs116227931	6:2993166:C:G_NQO2_P16083	yes
8	86476247	C	T	0.042265	0.139807	0.023618	0	12	22709	?+++-++++++++	3.23e-09	CA13_Q8N1Q1	cis	rs79315064	8:86476247:C:T_CA13_Q8N1Q1	yes
4	6697356	T	C	0.077989	-0.246177	0.041398	0	4	4153	----	2.85e-09	S100P_P25815	cis	rs3822266	4:6697356:C:T_S100P_P25815	yes
14	74099254	C	T	0.091304	-0.093117	0.01567	0	12	22054	-------+----	2.81e-09	ENTPD5_O75356	cis	rs62004883	14:74099254:C:T_ENTPD5_O75356	yes
9	38402200	A	G	0.018163	-0.316853	0.053173	0.481743	9	20208	?---?-?--?---	2.54e-09	IGFBPL1_Q8WX77	cis	rs116981557	9:38402200:A:G_IGFBPL1_Q8WX77	yes
11	122988611	C	T	0.024321	-0.198886	0.033242	0.065471	10	20609	?-----?--?-+-	2.19e-09	CLMP_Q9H6B4	cis	rs150661174	11:122988611:C:T_CLMP_Q9H6B4	yes
6	150223435	T	C	0.011593	0.327631	0.05476	0.014404	5	16074	?+++??????++?	2.19e-09	LRP11_Q86VZ4	cis	rs139271722	6:150223435:C:T_LRP11_Q86VZ4	yes
1	32018599	T	C	0.518602	-0.057111	0.00942	0.066704	13	23008	+----------+-	1.91e-09	TINAGL1_Q9GZM7	cis	rs4949443	1:32018599:C:T_TINAGL1_Q9GZM7	yes
19	45441283	T	G	0.133906	0.078285	0.013026	0	13	23007	+++++++++-+++	1.86e-09	NECTIN2_Q92692	cis	rs78592970	19:45441283:G:T_NECTIN2_Q92692	yes
3	10397069	C	T	0.159511	0.07548	0.012543	0	13	23008	++++++++-++++	1.77e-09	GHRL_Q9UBU3	cis	rs3774179	3:10397069:C:T_GHRL_Q9UBU3	yes
1	147233502	C	G	0.009682	-0.494996	0.082167	0.429778	7	18937	---???-?---??	1.7e-09	ACP6_Q9NPH0	cis	rs79096114	1:147233502:C:G_ACP6_Q9NPH0	yes
22	20226455	C	T	0.573412	-0.077372	0.012814	0.277939	13	23008	-----------+-	1.56e-09	RTN4R_Q9BZR6	cis	rs701431	22:20226455:C:T_RTN4R_Q9BZR6	yes
17	76977755	C	G	0.118928	-0.098628	0.016331	0.165301	13	23007	-----------+-	1.55e-09	CANT1_Q8WVQ1	cis	rs7210828	17:76977755:C:G_CANT1_Q8WVQ1	yes
22	50950507	A	G	0.046609	0.132821	0.021867	0	12	22623	?+++-++++++++	1.25e-09	TYMP_P19971	cis	rs73172235	22:50950507:A:G_TYMP_P19971	yes
1	157154006	C	T	0.015274	-0.255815	0.042087	0.010068	8	17803	---?-?---?+	1.22e-09	HDGF_P51858	cis	rs74119208	1:157154006:C:T_HDGF_P51858	yes
8	82034453	C	T	0.142963	0.10436	0.016951	0.29238	13	23008	+++++++++++++	1.19e-09	PAG1_Q9NWQ8	cis	rs80141261	8:82034453:C:T_PAG1_Q9NWQ8	yes
19	45141871	A	T	0.010514	-0.49482	0.080363	0.504403	6	17634	?---????-?+?-	1.18e-09	NECTIN2_Q92692	cis	rs571644751	19:45141871:A:T_NECTIN2_Q92692	yes
17	77710572	A	G	0.013682	-0.721067	0.117563	0.675273	4	13099	?--??-???-???	8.6e-10	ENPP7_Q6UWV6	cis	rs117098206	17:77710572:A:G_ENPP7_Q6UWV6	yes
Legend
Chr	Chromosome of pQTL
Position	Base pair position of pQTL
Reference allele	Effect allele
Other allele	Other allele
EAF	Effect allele frequency
Beta	Effect size of allele
SE	Standard error
i2	Heterogeneity index (from GWAMA meta analysis)
n_studies	Number of cohorts the pQTL was included in
n_samples	Number of individuals across cohorts
effects	Effect direction (positive vs negative) of reference allele in the different cohorts
P	P-value
Protein	Protein which pQTL is associated. Naming is presented as ProteinShortName_UniprotID
Cis/Trans	Whether the pQTL is cis or trans
rsID	rSID of pQTL
MR Instrument?	Whether the pQTL was considered for inclusion for mendelian randomization

## Sheet: 6  eQTL analysis
pQTLs (or SNPs in LD) that are associated with eGenes in GTEx v8 database
Proteins	pQTLs	eQTLs	Position_grch37	R2	D'	Gene_Symbol	Gencode_ID	Tissue	Non_effect_Allele_Freq	Effect_Allele_Freq	Effect_Size	P_value
PILRB	rs141376982	rs113387325	chr7:99913146	0.391334	0.970109	PILRB	ENSG00000121716.20	Skin - Sun Exposed (Lower leg)	G=0.826	T=0.174	0.902496	1.3808e-180
PILRB	rs141376982	rs113979344	chr7:99946385	0.397936	0.985018	PILRB	ENSG00000121716.20	Skin - Sun Exposed (Lower leg)	C=0.824	G=0.176	0.902682	2.07393e-178
PILRB	rs141376982	rs76798830	chr7:99952828	0.388613	0.970073	PILRB	ENSG00000121716.20	Skin - Sun Exposed (Lower leg)	C=0.825	T=0.175	0.902682	2.07393e-178
PILRB	rs141376982	rs6946768	chr7:99954393	0.397936	0.985018	PILRB	ENSG00000121716.20	Skin - Sun Exposed (Lower leg)	G=0.824	A=0.176	0.902682	2.07393e-178
PILRB	rs146873825	rs113979344	chr7:99946385	0.30761	1	PILRB	ENSG00000121716.20	Skin - Sun Exposed (Lower leg)	C=0.824	G=0.176	0.902682	2.07393e-178
PILRB	rs146873825	rs76798830	chr7:99952828	0.309731	1	PILRB	ENSG00000121716.20	Skin - Sun Exposed (Lower leg)	C=0.825	T=0.175	0.902682	2.07393e-178
PILRB	rs146873825	rs6946768	chr7:99954393	0.30761	1	PILRB	ENSG00000121716.20	Skin - Sun Exposed (Lower leg)	G=0.824	A=0.176	0.902682	2.07393e-178
PILRB	rs141376982	rs111689538	chr7:99906300	0.391334	0.970109	PILRB	ENSG00000121716.20	Skin - Sun Exposed (Lower leg)	C=0.826	T=0.174	0.901534	1.47143e-177
PILRB	rs141376982	rs150919431	chr7:99926811	0.397936	0.985018	PILRB	ENSG00000121716.20	Skin - Sun Exposed (Lower leg)	C=0.824	T=0.176	0.901534	1.47143e-177
PILRB	rs141376982	rs190448056	chr7:99934192	0.397936	0.985018	PILRB	ENSG00000121716.20	Skin - Sun Exposed (Lower leg)	T=0.824	C=0.176	0.901534	1.47143e-177
PILRB	rs141376982	rs377671442	chr7:99938205	0.397936	0.985018	PILRB	ENSG00000121716.20	Skin - Sun Exposed (Lower leg)	T=0.824	G=0.176	0.901534	1.47143e-177
PILRB	rs141376982	rs75636500	chr7:99947657	0.397936	0.985018	PILRB	ENSG00000121716.20	Skin - Sun Exposed (Lower leg)	C=0.824	G=0.176	0.901534	1.47143e-177
PILRB	rs146873825	rs150919431	chr7:99926811	0.30761	1	PILRB	ENSG00000121716.20	Skin - Sun Exposed (Lower leg)	C=0.824	T=0.176	0.901534	1.47143e-177
PILRB	rs146873825	rs190448056	chr7:99934192	0.30761	1	PILRB	ENSG00000121716.20	Skin - Sun Exposed (Lower leg)	T=0.824	C=0.176	0.901534	1.47143e-177
PILRB	rs146873825	rs377671442	chr7:99938205	0.30761	1	PILRB	ENSG00000121716.20	Skin - Sun Exposed (Lower leg)	T=0.824	G=0.176	0.901534	1.47143e-177
PILRB	rs146873825	rs75636500	chr7:99947657	0.30761	1	PILRB	ENSG00000121716.20	Skin - Sun Exposed (Lower leg)	C=0.824	G=0.176	0.901534	1.47143e-177
PILRB	rs141376982	rs11765869	chr7:99964789	0.397936	0.985018	PILRB	ENSG00000121716.20	Skin - Sun Exposed (Lower leg)	T=0.824	G=0.176	0.899766	1.71483e-175
PILRB	rs141376982	rs705866	chr7:99965285	0.397936	0.985018	PILRB	ENSG00000121716.20	Skin - Sun Exposed (Lower leg)	T=0.824	C=0.176	0.899766	1.71483e-175
PILRB	rs141376982	rs6965458	chr7:99973402	0.397936	0.985018	PILRB	ENSG00000121716.20	Skin - Sun Exposed (Lower leg)	G=0.824	A=0.176	0.899766	1.71483e-175
PILRB	rs141376982	rs1964242	chr7:99976703	0.397936	0.985018	PILRB	ENSG00000121716.20	Skin - Sun Exposed (Lower leg)	G=0.824	A=0.176	0.899766	1.71483e-175
PILRB	rs146873825	rs11765869	chr7:99964789	0.30761	1	PILRB	ENSG00000121716.20	Skin - Sun Exposed (Lower leg)	T=0.824	G=0.176	0.899766	1.71483e-175
PILRB	rs146873825	rs705866	chr7:99965285	0.30761	1	PILRB	ENSG00000121716.20	Skin - Sun Exposed (Lower leg)	T=0.824	C=0.176	0.899766	1.71483e-175
PILRB	rs146873825	rs6965458	chr7:99973402	0.30761	1	PILRB	ENSG00000121716.20	Skin - Sun Exposed (Lower leg)	G=0.824	A=0.176	0.899766	1.71483e-175
PILRB	rs146873825	rs1964242	chr7:99976703	0.30761	1	PILRB	ENSG00000121716.20	Skin - Sun Exposed (Lower leg)	G=0.824	A=0.176	0.899766	1.71483e-175
PILRB	rs141376982	rs150919431	chr7:99926811	0.397936	0.985018	PILRB	ENSG00000121716.20	Thyroid	C=0.824	T=0.176	0.93183	1.92133e-171
PILRB	rs141376982	rs190448056	chr7:99934192	0.397936	0.985018	PILRB	ENSG00000121716.20	Thyroid	T=0.824	C=0.176	0.93183	1.92133e-171
PILRB	rs141376982	rs377671442	chr7:99938205	0.397936	0.985018	PILRB	ENSG00000121716.20	Thyroid	T=0.824	G=0.176	0.93183	1.92133e-171
PILRB	rs141376982	rs113979344	chr7:99946385	0.397936	0.985018	PILRB	ENSG00000121716.20	Thyroid	C=0.824	G=0.176	0.93183	1.92133e-171
PILRB	rs141376982	rs75636500	chr7:99947657	0.397936	0.985018	PILRB	ENSG00000121716.20	Thyroid	C=0.824	G=0.176	0.93183	1.92133e-171
PILRB	rs141376982	rs76798830	chr7:99952828	0.388613	0.970073	PILRB	ENSG00000121716.20	Thyroid	C=0.825	T=0.175	0.93183	1.92133e-171
PILRB	rs141376982	rs6946768	chr7:99954393	0.397936	0.985018	PILRB	ENSG00000121716.20	Thyroid	G=0.824	A=0.176	0.93183	1.92133e-171
PILRB	rs146873825	rs150919431	chr7:99926811	0.30761	1	PILRB	ENSG00000121716.20	Thyroid	C=0.824	T=0.176	0.93183	1.92133e-171
PILRB	rs146873825	rs190448056	chr7:99934192	0.30761	1	PILRB	ENSG00000121716.20	Thyroid	T=0.824	C=0.176	0.93183	1.92133e-171
PILRB	rs146873825	rs377671442	chr7:99938205	0.30761	1	PILRB	ENSG00000121716.20	Thyroid	T=0.824	G=0.176	0.93183	1.92133e-171
PILRB	rs146873825	rs113979344	chr7:99946385	0.30761	1	PILRB	ENSG00000121716.20	Thyroid	C=0.824	G=0.176	0.93183	1.92133e-171
PILRB	rs146873825	rs75636500	chr7:99947657	0.30761	1	PILRB	ENSG00000121716.20	Thyroid	C=0.824	G=0.176	0.93183	1.92133e-171
PILRB	rs146873825	rs76798830	chr7:99952828	0.309731	1	PILRB	ENSG00000121716.20	Thyroid	C=0.825	T=0.175	0.93183	1.92133e-171
PILRB	rs146873825	rs6946768	chr7:99954393	0.30761	1	PILRB	ENSG00000121716.20	Thyroid	G=0.824	A=0.176	0.93183	1.92133e-171
PILRB	rs141376982	rs11761253	chr7:99939321	0.397936	0.985018	PILRB	ENSG00000121716.20	Skin - Sun Exposed (Lower leg)	C=0.824	T=0.176	0.863336	7.83585e-171
PILRB	rs146873825	rs11761253	chr7:99939321	0.30761	1	PILRB	ENSG00000121716.20	Skin - Sun Exposed (Lower leg)	C=0.824	T=0.176	0.863336	7.83585e-171
PILRB	rs141376982	rs111689538	chr7:99906300	0.391334	0.970109	PILRB	ENSG00000121716.20	Thyroid	C=0.826	T=0.174	0.927446	9.54145e-171
PILRB	rs141376982	rs7799932	chr7:99950508	0.397936	0.985018	PILRB	ENSG00000121716.20	Skin - Sun Exposed (Lower leg)	G=0.824	C=0.176	0.861759	5.51834e-170
PILRB	rs141376982	rs41280971	chr7:99954457	0.397936	0.985018	PILRB	ENSG00000121716.20	Skin - Sun Exposed (Lower leg)	G=0.824	T=0.176	0.861759	5.51834e-170
PILRB	rs141376982	rs11761426	chr7:99956893	0.397936	0.985018	PILRB	ENSG00000121716.20	Skin - Sun Exposed (Lower leg)	A=0.824	T=0.176	0.861759	5.51834e-170
PILRB	rs141376982	rs5886120	chr7:99957128	0.397936	0.985018	PILRB	ENSG00000121716.20	Skin - Sun Exposed (Lower leg)	CCT=0.824	-=0.176	0.861759	5.51834e-170
PILRB	rs141376982	rs151288400	chr7:99957994	0.397936	0.985018	PILRB	ENSG00000121716.20	Skin - Sun Exposed (Lower leg)	GA=0.824	-=0.176	0.861759	5.51834e-170
PILRB	rs146873825	rs7799932	chr7:99950508	0.30761	1	PILRB	ENSG00000121716.20	Skin - Sun Exposed (Lower leg)	G=0.824	C=0.176	0.861759	5.51834e-170
PILRB	rs146873825	rs41280971	chr7:99954457	0.30761	1	PILRB	ENSG00000121716.20	Skin - Sun Exposed (Lower leg)	G=0.824	T=0.176	0.861759	5.51834e-170
PILRB	rs146873825	rs11761426	chr7:99956893	0.30761	1	PILRB	ENSG00000121716.20	Skin - Sun Exposed (Lower leg)	A=0.824	T=0.176	0.861759	5.51834e-170
PILRB	rs146873825	rs5886120	chr7:99957128	0.30761	1	PILRB	ENSG00000121716.20	Skin - Sun Exposed (Lower leg)	CCT=0.824	-=0.176	0.861759	5.51834e-170
PILRB	rs146873825	rs151288400	chr7:99957994	0.30761	1	PILRB	ENSG00000121716.20	Skin - Sun Exposed (Lower leg)	GA=0.824	-=0.176	0.861759	5.51834e-170
PILRB	rs141376982	rs112622797	chr7:99917416	0.403484	0.985054	PILRB	ENSG00000121716.20	Skin - Sun Exposed (Lower leg)	G=0.826	A=0.174	0.892792	7.09672e-170
PILRB	rs146873825	rs112622797	chr7:99917416	0.311877	1	PILRB	ENSG00000121716.20	Skin - Sun Exposed (Lower leg)	G=0.826	A=0.174	0.892792	7.09672e-170
PILRB	rs141376982	rs111312383	chr7:99905325	0.397936	0.985018	PILRB	ENSG00000121716.20	Skin - Sun Exposed (Lower leg)	C=0.824	T=0.176	0.86084	2.70545e-169
PILRB	rs141376982	rs1063945	chr7:99930447	0.397936	0.985018	PILRB	ENSG00000121716.20	Skin - Sun Exposed (Lower leg)	C=0.824	T=0.176	0.86084	2.70545e-169
PILRB	rs146873825	rs111312383	chr7:99905325	0.30761	1	PILRB	ENSG00000121716.20	Skin - Sun Exposed (Lower leg)	C=0.824	T=0.176	0.86084	2.70545e-169
PILRB	rs146873825	rs1063945	chr7:99930447	0.30761	1	PILRB	ENSG00000121716.20	Skin - Sun Exposed (Lower leg)	C=0.824	T=0.176	0.86084	2.70545e-169
PILRB	rs141376982	rs11765869	chr7:99964789	0.397936	0.985018	PILRB	ENSG00000121716.20	Thyroid	T=0.824	G=0.176	0.928885	3.84951e-169
PILRB	rs141376982	rs705866	chr7:99965285	0.397936	0.985018	PILRB	ENSG00000121716.20	Thyroid	T=0.824	C=0.176	0.928885	3.84951e-169
PILRB	rs141376982	rs6965458	chr7:99973402	0.397936	0.985018	PILRB	ENSG00000121716.20	Thyroid	G=0.824	A=0.176	0.928885	3.84951e-169
PILRB	rs141376982	rs1964242	chr7:99976703	0.397936	0.985018	PILRB	ENSG00000121716.20	Thyroid	G=0.824	A=0.176	0.928885	3.84951e-169
PILRB	rs146873825	rs11765869	chr7:99964789	0.30761	1	PILRB	ENSG00000121716.20	Thyroid	T=0.824	G=0.176	0.928885	3.84951e-169
PILRB	rs146873825	rs705866	chr7:99965285	0.30761	1	PILRB	ENSG00000121716.20	Thyroid	T=0.824	C=0.176	0.928885	3.84951e-169
PILRB	rs146873825	rs6965458	chr7:99973402	0.30761	1	PILRB	ENSG00000121716.20	Thyroid	G=0.824	A=0.176	0.928885	3.84951e-169
PILRB	rs146873825	rs1964242	chr7:99976703	0.30761	1	PILRB	ENSG00000121716.20	Thyroid	G=0.824	A=0.176	0.928885	3.84951e-169
PILRB	rs141376982	rs113387325	chr7:99913146	0.391334	0.970109	PILRB	ENSG00000121716.20	Thyroid	G=0.826	T=0.174	0.932417	4.52325e-169
PILRB	rs141376982	rs7795656	chr7:99950297	0.397936	0.985018	PILRB	ENSG00000121716.20	Skin - Sun Exposed (Lower leg)	A=0.824	T=0.176	0.856732	7.06445e-169
PILRB	rs146873825	rs7795656	chr7:99950297	0.30761	1	PILRB	ENSG00000121716.20	Skin - Sun Exposed (Lower leg)	A=0.824	T=0.176	0.856732	7.06445e-169
PILRB	rs141376982	rs111344110	chr7:99895309	0.397936	0.985018	PILRB	ENSG00000121716.20	Skin - Sun Exposed (Lower leg)	C=0.824	G=0.176	0.855809	3.42073e-168
PILRB	rs141376982	rs3991498	chr7:99904969	0.397936	0.985018	PILRB	ENSG00000121716.20	Skin - Sun Exposed (Lower leg)	A=0.824	G=0.176	0.855809	3.42073e-168
PILRB	rs141376982	rs117787328	chr7:99926308	0.397936	0.985018	PILRB	ENSG00000121716.20	Skin - Sun Exposed (Lower leg)	T=0.824	C=0.176	0.855809	3.42073e-168
PILRB	rs141376982	rs1636980	chr7:99938864	0.397936	0.985018	PILRB	ENSG00000121716.20	Skin - Sun Exposed (Lower leg)	G=0.824	A=0.176	0.855809	3.42073e-168
PILRB	rs146873825	rs111344110	chr7:99895309	0.30761	1	PILRB	ENSG00000121716.20	Skin - Sun Exposed (Lower leg)	C=0.824	G=0.176	0.855809	3.42073e-168
PILRB	rs146873825	rs3991498	chr7:99904969	0.30761	1	PILRB	ENSG00000121716.20	Skin - Sun Exposed (Lower leg)	A=0.824	G=0.176	0.855809	3.42073e-168
PILRB	rs146873825	rs117787328	chr7:99926308	0.30761	1	PILRB	ENSG00000121716.20	Skin - Sun Exposed (Lower leg)	T=0.824	C=0.176	0.855809	3.42073e-168
PILRB	rs146873825	rs1636980	chr7:99938864	0.30761	1	PILRB	ENSG00000121716.20	Skin - Sun Exposed (Lower leg)	G=0.824	A=0.176	0.855809	3.42073e-168
PILRB	rs141376982	rs28680963	chr7:99905475	0.397936	0.985018	PILRB	ENSG00000121716.20	Skin - Sun Exposed (Lower leg)	C=0.824	G=0.176	0.853628	3.13909e-167
PILRB	rs146873825	rs28680963	chr7:99905475	0.30761	1	PILRB	ENSG00000121716.20	Skin - Sun Exposed (Lower leg)	C=0.824	G=0.176	0.853628	3.13909e-167
PILRB	rs141376982	rs7341507	chr7:99951315	0.397936	0.985018	PILRB	ENSG00000121716.20	Skin - Sun Exposed (Lower leg)	A=0.824	G=0.176	0.862325	5.67768e-167
PILRB	rs141376982	rs3087502	chr7:99955364	0.397936	0.985018	PILRB	ENSG00000121716.20	Skin - Sun Exposed (Lower leg)	G=0.824	A=0.176	0.862325	5.67768e-167
PILRB	rs141376982	rs61735533	chr7:99955866	0.397936	0.985018	PILRB	ENSG00000121716.20	Skin - Sun Exposed (Lower leg)	G=0.824	A=0.176	0.862325	5.67768e-167
PILRB	rs146873825	rs7341507	chr7:99951315	0.30761	1	PILRB	ENSG00000121716.20	Skin - Sun Exposed (Lower leg)	A=0.824	G=0.176	0.862325	5.67768e-167
PILRB	rs146873825	rs3087502	chr7:99955364	0.30761	1	PILRB	ENSG00000121716.20	Skin - Sun Exposed (Lower leg)	G=0.824	A=0.176	0.862325	5.67768e-167
PILRB	rs146873825	rs61735533	chr7:99955866	0.30761	1	PILRB	ENSG00000121716.20	Skin - Sun Exposed (Lower leg)	G=0.824	A=0.176	0.862325	5.67768e-167
PILRB	rs141376982	rs77861211	chr7:99962096	0.397936	0.985018	PILRB	ENSG00000121716.20	Skin - Sun Exposed (Lower leg)	T=0.824	C=0.176	0.856546	6.75457e-167
PILRB	rs141376982	rs11769057	chr7:99964661	0.397936	0.985018	PILRB	ENSG00000121716.20	Skin - Sun Exposed (Lower leg)	A=0.824	G=0.176	0.856546	6.75457e-167
PILRB	rs141376982	rs11768933	chr7:99967737	0.397936	0.985018	PILRB	ENSG00000121716.20	Skin - Sun Exposed (Lower leg)	C=0.824	T=0.176	0.856546	6.75457e-167
PILRB	rs141376982	rs6948685	chr7:99970188	0.395209	0.985	PILRB	ENSG00000121716.20	Skin - Sun Exposed (Lower leg)	C=0.823	T=0.177	0.856546	6.75457e-167
PILRB	rs141376982	rs6975563	chr7:99974968	0.397936	0.985018	PILRB	ENSG00000121716.20	Skin - Sun Exposed (Lower leg)	G=0.824	A=0.176	0.856546	6.75457e-167
PILRB	rs146873825	rs77861211	chr7:99962096	0.30761	1	PILRB	ENSG00000121716.20	Skin - Sun Exposed (Lower leg)	T=0.824	C=0.176	0.856546	6.75457e-167
PILRB	rs146873825	rs11769057	chr7:99964661	0.30761	1	PILRB	ENSG00000121716.20	Skin - Sun Exposed (Lower leg)	A=0.824	G=0.176	0.856546	6.75457e-167
PILRB	rs146873825	rs11768933	chr7:99967737	0.30761	1	PILRB	ENSG00000121716.20	Skin - Sun Exposed (Lower leg)	C=0.824	T=0.176	0.856546	6.75457e-167
PILRB	rs146873825	rs6948685	chr7:99970188	0.305513	1	PILRB	ENSG00000121716.20	Skin - Sun Exposed (Lower leg)	C=0.823	T=0.177	0.856546	6.75457e-167
PILRB	rs146873825	rs6975563	chr7:99974968	0.30761	1	PILRB	ENSG00000121716.20	Skin - Sun Exposed (Lower leg)	G=0.824	A=0.176	0.856546	6.75457e-167
PILRB	rs141376982	rs6965207	chr7:99973351	0.397936	0.985018	PILRB	ENSG00000121716.20	Skin - Sun Exposed (Lower leg)	C=0.824	T=0.176	0.854036	2.54706e-166
PILRB	rs146873825	rs6965207	chr7:99973351	0.30761	1	PILRB	ENSG00000121716.20	Skin - Sun Exposed (Lower leg)	C=0.824	T=0.176	0.854036	2.54706e-166
PILRB	rs141376982	rs112345649	chr7:99937481	0.397936	0.985018	PILRB	ENSG00000121716.20	Skin - Sun Exposed (Lower leg)	A=0.824	G=0.176	0.861297	2.94823e-166
PILRB	rs141376982	rs113261079	chr7:99937803	0.388613	0.970073	PILRB	ENSG00000121716.20	Skin - Sun Exposed (Lower leg)	A=0.825	G=0.175	0.861297	2.94823e-166
PILRB	rs146873825	rs112345649	chr7:99937481	0.30761	1	PILRB	ENSG00000121716.20	Skin - Sun Exposed (Lower leg)	A=0.824	G=0.176	0.861297	2.94823e-166
PILRB	rs146873825	rs113261079	chr7:99937803	0.309731	1	PILRB	ENSG00000121716.20	Skin - Sun Exposed (Lower leg)	A=0.825	G=0.175	0.861297	2.94823e-166
PILRB	rs141376982	rs112386097	chr7:99979564	0.397936	0.985018	PILRB	ENSG00000121716.20	Skin - Sun Exposed (Lower leg)	C=0.824	G=0.176	0.852949	3.25059e-166
PILRB	rs146873825	rs112386097	chr7:99979564	0.30761	1	PILRB	ENSG00000121716.20	Skin - Sun Exposed (Lower leg)	C=0.824	G=0.176	0.852949	3.25059e-166
PILRB	rs141376982	rs113387325	chr7:99913146	0.391334	0.970109	PILRB	ENSG00000121716.20	Adipose - Subcutaneous	G=0.826	T=0.174	0.967062	3.92004e-166
PILRB	rs141376982	rs147248866	chr7:99897475	0.397936	0.985018	PILRB	ENSG00000121716.20	Skin - Sun Exposed (Lower leg)	C=0.824	T=0.176	0.867291	3.56205e-165
PILRB	rs146873825	rs147248866	chr7:99897475	0.30761	1	PILRB	ENSG00000121716.20	Skin - Sun Exposed (Lower leg)	C=0.824	T=0.176	0.867291	3.56205e-165
PILRB	rs141376982	rs112622797	chr7:99917416	0.403484	0.985054	PILRB	ENSG00000121716.20	Thyroid	G=0.826	A=0.174	0.923754	7.89936e-165
PILRB	rs146873825	rs112622797	chr7:99917416	0.311877	1	PILRB	ENSG00000121716.20	Thyroid	G=0.826	A=0.174	0.923754	7.89936e-165
PILRB	rs141376982	rs78256546	chr7:99952970	0.397936	0.985018	PILRB	ENSG00000121716.20	Skin - Sun Exposed (Lower leg)	A=0.824	G=0.176	0.853609	3.66003e-164
PILRB	rs146873825	rs78256546	chr7:99952970	0.30761	1	PILRB	ENSG00000121716.20	Skin - Sun Exposed (Lower leg)	A=0.824	G=0.176	0.853609	3.66003e-164
PILRB	rs141376982	rs112659704	chr7:99922393	0.397936	0.985018	PILRB	ENSG00000121716.20	Skin - Sun Exposed (Lower leg)	T=0.824	C=0.176	0.863088	3.75094e-164
PILRB	rs146873825	rs112659704	chr7:99922393	0.30761	1	PILRB	ENSG00000121716.20	Skin - Sun Exposed (Lower leg)	T=0.824	C=0.176	0.863088	3.75094e-164
PILRB	rs141376982	rs11766917	chr7:99937942	0.399685	0.970216	PILRB	ENSG00000121716.20	Skin - Sun Exposed (Lower leg)	A=0.829	G=0.171	0.858748	8.86781e-164
PILRB	rs141376982	rs73401450	chr7:99981859	0.397936	0.985018	PILRB	ENSG00000121716.20	Skin - Sun Exposed (Lower leg)	G=0.824	C=0.176	0.8461	1.04377e-163
PILRB	rs146873825	rs73401450	chr7:99981859	0.30761	1	PILRB	ENSG00000121716.20	Skin - Sun Exposed (Lower leg)	G=0.824	C=0.176	0.8461	1.04377e-163
PILRB	rs141376982	rs11284139	chr7:99965328	0.397936	0.985018	PILRB	ENSG00000121716.20	Skin - Sun Exposed (Lower leg)	A=0.824	-=0.176	0.85638	1.11141e-163
PILRB	rs146873825	rs11284139	chr7:99965328	0.30761	1	PILRB	ENSG00000121716.20	Skin - Sun Exposed (Lower leg)	A=0.824	-=0.176	0.85638	1.11141e-163
PILRB	rs141376982	rs6945952	chr7:99981775	0.397936	0.985018	PILRB	ENSG00000121716.20	Skin - Sun Exposed (Lower leg)	A=0.824	G=0.176	0.844078	2.43714e-163
PILRB	rs141376982	rs73401451	chr7:99981895	0.397936	0.985018	PILRB	ENSG00000121716.20	Skin - Sun Exposed (Lower leg)	T=0.824	C=0.176	0.844078	2.43714e-163
PILRB	rs146873825	rs6945952	chr7:99981775	0.30761	1	PILRB	ENSG00000121716.20	Skin - Sun Exposed (Lower leg)	A=0.824	G=0.176	0.844078	2.43714e-163
PILRB	rs146873825	rs73401451	chr7:99981895	0.30761	1	PILRB	ENSG00000121716.20	Skin - Sun Exposed (Lower leg)	T=0.824	C=0.176	0.844078	2.43714e-163
PILRB	rs141376982	rs6955367	chr7:99961194	0.392512	0.984982	PILRB	ENSG00000121716.20	Skin - Sun Exposed (Lower leg)	A=0.822	G=0.178	0.817863	4.24887e-162
PILRB	rs141376982	rs11768967	chr7:99967644	0.392512	0.984982	PILRB	ENSG00000121716.20	Skin - Sun Exposed (Lower leg)	G=0.822	A=0.178	0.817863	4.24887e-162
PILRB	rs146873825	rs6955367	chr7:99961194	0.30344	1	PILRB	ENSG00000121716.20	Skin - Sun Exposed (Lower leg)	A=0.822	G=0.178	0.817863	4.24887e-162
PILRB	rs146873825	rs11768967	chr7:99967644	0.30344	1	PILRB	ENSG00000121716.20	Skin - Sun Exposed (Lower leg)	G=0.822	A=0.178	0.817863	4.24887e-162
PILRB	rs141376982	rs57275596	chr7:99968489	0.392512	0.984982	PILRB	ENSG00000121716.20	Skin - Sun Exposed (Lower leg)	-=0.822	CT=0.178	0.817745	1.3351e-161
PILRB	rs146873825	rs57275596	chr7:99968489	0.30344	1	PILRB	ENSG00000121716.20	Skin - Sun Exposed (Lower leg)	-=0.822	CT=0.178	0.817745	1.3351e-161
PILRB	rs141376982	rs111312383	chr7:99905325	0.397936	0.985018	PILRB	ENSG00000121716.20	Thyroid	C=0.824	T=0.176	0.903724	1.57475e-161
PILRB	rs141376982	rs1063945	chr7:99930447	0.397936	0.985018	PILRB	ENSG00000121716.20	Thyroid	C=0.824	T=0.176	0.903724	1.57475e-161
PILRB	rs141376982	rs11761253	chr7:99939321	0.397936	0.985018	PILRB	ENSG00000121716.20	Thyroid	C=0.824	T=0.176	0.903724	1.57475e-161
PILRB	rs141376982	rs7799932	chr7:99950508	0.397936	0.985018	PILRB	ENSG00000121716.20	Thyroid	G=0.824	C=0.176	0.903724	1.57475e-161
PILRB	rs141376982	rs41280971	chr7:99954457	0.397936	0.985018	PILRB	ENSG00000121716.20	Thyroid	G=0.824	T=0.176	0.903724	1.57475e-161
PILRB	rs141376982	rs11761426	chr7:99956893	0.397936	0.985018	PILRB	ENSG00000121716.20	Thyroid	A=0.824	T=0.176	0.903724	1.57475e-161
PILRB	rs141376982	rs5886120	chr7:99957128	0.397936	0.985018	PILRB	ENSG00000121716.20	Thyroid	CCT=0.824	-=0.176	0.903724	1.57475e-161
PILRB	rs141376982	rs151288400	chr7:99957994	0.397936	0.985018	PILRB	ENSG00000121716.20	Thyroid	GA=0.824	-=0.176	0.903724	1.57475e-161
PILRB	rs146873825	rs111312383	chr7:99905325	0.30761	1	PILRB	ENSG00000121716.20	Thyroid	C=0.824	T=0.176	0.903724	1.57475e-161
PILRB	rs146873825	rs1063945	chr7:99930447	0.30761	1	PILRB	ENSG00000121716.20	Thyroid	C=0.824	T=0.176	0.903724	1.57475e-161
PILRB	rs146873825	rs11761253	chr7:99939321	0.30761	1	PILRB	ENSG00000121716.20	Thyroid	C=0.824	T=0.176	0.903724	1.57475e-161
PILRB	rs146873825	rs7799932	chr7:99950508	0.30761	1	PILRB	ENSG00000121716.20	Thyroid	G=0.824	C=0.176	0.903724	1.57475e-161
PILRB	rs146873825	rs41280971	chr7:99954457	0.30761	1	PILRB	ENSG00000121716.20	Thyroid	G=0.824	T=0.176	0.903724	1.57475e-161
PILRB	rs146873825	rs11761426	chr7:99956893	0.30761	1	PILRB	ENSG00000121716.20	Thyroid	A=0.824	T=0.176	0.903724	1.57475e-161
PILRB	rs146873825	rs5886120	chr7:99957128	0.30761	1	PILRB	ENSG00000121716.20	Thyroid	CCT=0.824	-=0.176	0.903724	1.57475e-161
PILRB	rs146873825	rs151288400	chr7:99957994	0.30761	1	PILRB	ENSG00000121716.20	Thyroid	GA=0.824	-=0.176	0.903724	1.57475e-161
PILRB	rs141376982	rs7795805	chr7:99950408	0.395209	0.985	PILRB	ENSG00000121716.20	Skin - Sun Exposed (Lower leg)	A=0.823	G=0.177	0.813408	1.79943e-161
PILRB	rs141376982	rs559354079	chr7:99950418	0.395209	0.985	PILRB	ENSG00000121716.20	Skin - Sun Exposed (Lower leg)	T=0.823	C=0.177	0.813408	1.79943e-161
PILRB	rs141376982	rs7799894	chr7:99950427	0.395209	0.985	PILRB	ENSG00000121716.20	Skin - Sun Exposed (Lower leg)	G=0.823	T=0.177	0.813408	1.79943e-161
PILRB	rs141376982	rs7799901	chr7:99950450	0.392512	0.984982	PILRB	ENSG00000121716.20	Skin - Sun Exposed (Lower leg)	G=0.822	A=0.178	0.813408	1.79943e-161
PILRB	rs146873825	rs7799901	chr7:99950450	0.30344	1	PILRB	ENSG00000121716.20	Skin - Sun Exposed (Lower leg)	G=0.822	A=0.178	0.813408	1.79943e-161
PILRB	rs141376982	rs7797025	chr7:99937941	0.394086	0.970145	PILRB	ENSG00000121716.20	Skin - Sun Exposed (Lower leg)	A=0.827	G=0.173	0.816674	2.66501e-161
PILRB	rs141376982	rs3991498	chr7:99904969	0.397936	0.985018	PILRB	ENSG00000121716.20	Thyroid	A=0.824	G=0.176	0.901998	7.39548e-161
PILRB	rs141376982	rs117787328	chr7:99926308	0.397936	0.985018	PILRB	ENSG00000121716.20	Thyroid	T=0.824	C=0.176	0.901998	7.39548e-161
PILRB	rs141376982	rs1636980	chr7:99938864	0.397936	0.985018	PILRB	ENSG00000121716.20	Thyroid	G=0.824	A=0.176	0.901998	7.39548e-161
PILRB	rs141376982	rs7795656	chr7:99950297	0.397936	0.985018	PILRB	ENSG00000121716.20	Thyroid	A=0.824	T=0.176	0.901998	7.39548e-161
PILRB	rs146873825	rs3991498	chr7:99904969	0.30761	1	PILRB	ENSG00000121716.20	Thyroid	A=0.824	G=0.176	0.901998	7.39548e-161
PILRB	rs146873825	rs117787328	chr7:99926308	0.30761	1	PILRB	ENSG00000121716.20	Thyroid	T=0.824	C=0.176	0.901998	7.39548e-161
PILRB	rs146873825	rs1636980	chr7:99938864	0.30761	1	PILRB	ENSG00000121716.20	Thyroid	G=0.824	A=0.176	0.901998	7.39548e-161
PILRB	rs146873825	rs7795656	chr7:99950297	0.30761	1	PILRB	ENSG00000121716.20	Thyroid	A=0.824	T=0.176	0.901998	7.39548e-161
PILRB	rs141376982	rs1059129	chr7:99926522	0.395209	0.985	PILRB	ENSG00000121716.20	Skin - Sun Exposed (Lower leg)	A=0.823	G=0.177	0.812812	1.0505e-160
PILRB	rs141376982	rs7786844	chr7:99934008	0.392512	0.984982	PILRB	ENSG00000121716.20	Skin - Sun Exposed (Lower leg)	T=0.822	G=0.178	0.812812	1.0505e-160
PILRB	rs141376982	rs3873746	chr7:99935097	0.389845	0.984964	PILRB	ENSG00000121716.20	Skin - Sun Exposed (Lower leg)	G=0.821	A=0.179	0.812812	1.0505e-160
PILRB	rs141376982	rs6979910	chr7:99940630	0.392512	0.984982	PILRB	ENSG00000121716.20	Skin - Sun Exposed (Lower leg)	A=0.822	C=0.178	0.812812	1.0505e-160
PILRB	rs146873825	rs1059129	chr7:99926522	0.305513	1	PILRB	ENSG00000121716.20	Skin - Sun Exposed (Lower leg)	A=0.823	G=0.177	0.812812	1.0505e-160
PILRB	rs146873825	rs7786844	chr7:99934008	0.30344	1	PILRB	ENSG00000121716.20	Skin - Sun Exposed (Lower leg)	T=0.822	G=0.178	0.812812	1.0505e-160
PILRB	rs146873825	rs3873746	chr7:99935097	0.301389	1	PILRB	ENSG00000121716.20	Skin - Sun Exposed (Lower leg)	G=0.821	A=0.179	0.812812	1.0505e-160
PILRB	rs146873825	rs6979910	chr7:99940630	0.30344	1	PILRB	ENSG00000121716.20	Skin - Sun Exposed (Lower leg)	A=0.822	C=0.178	0.812812	1.0505e-160
PILRB	rs141376982	rs28680963	chr7:99905475	0.397936	0.985018	PILRB	ENSG00000121716.20	Thyroid	C=0.824	G=0.176	0.900157	2.0598e-160
PILRB	rs146873825	rs28680963	chr7:99905475	0.30761	1	PILRB	ENSG00000121716.20	Thyroid	C=0.824	G=0.176	0.900157	2.0598e-160
PILRB	rs141376982	rs111689538	chr7:99906300	0.391334	0.970109	PILRB	ENSG00000121716.20	Adipose - Subcutaneous	C=0.826	T=0.174	0.96643	3.37111e-160
PILRB	rs141376982	rs150919431	chr7:99926811	0.397936	0.985018	PILRB	ENSG00000121716.20	Adipose - Subcutaneous	C=0.824	T=0.176	0.96643	3.37111e-160
PILRB	rs141376982	rs190448056	chr7:99934192	0.397936	0.985018	PILRB	ENSG00000121716.20	Adipose - Subcutaneous	T=0.824	C=0.176	0.96643	3.37111e-160
PILRB	rs141376982	rs377671442	chr7:99938205	0.397936	0.985018	PILRB	ENSG00000121716.20	Adipose - Subcutaneous	T=0.824	G=0.176	0.96643	3.37111e-160
PILRB	rs141376982	rs113979344	chr7:99946385	0.397936	0.985018	PILRB	ENSG00000121716.20	Adipose - Subcutaneous	C=0.824	G=0.176	0.96643	3.37111e-160
PILRB	rs141376982	rs75636500	chr7:99947657	0.397936	0.985018	PILRB	ENSG00000121716.20	Adipose - Subcutaneous	C=0.824	G=0.176	0.96643	3.37111e-160
PILRB	rs141376982	rs76798830	chr7:99952828	0.388613	0.970073	PILRB	ENSG00000121716.20	Adipose - Subcutaneous	C=0.825	T=0.175	0.96643	3.37111e-160
PILRB	rs141376982	rs6946768	chr7:99954393	0.397936	0.985018	PILRB	ENSG00000121716.20	Adipose - Subcutaneous	G=0.824	A=0.176	0.96643	3.37111e-160
PILRB	rs146873825	rs150919431	chr7:99926811	0.30761	1	PILRB	ENSG00000121716.20	Adipose - Subcutaneous	C=0.824	T=0.176	0.96643	3.37111e-160
PILRB	rs146873825	rs190448056	chr7:99934192	0.30761	1	PILRB	ENSG00000121716.20	Adipose - Subcutaneous	T=0.824	C=0.176	0.96643	3.37111e-160
PILRB	rs146873825	rs377671442	chr7:99938205	0.30761	1	PILRB	ENSG00000121716.20	Adipose - Subcutaneous	T=0.824	G=0.176	0.96643	3.37111e-160
PILRB	rs146873825	rs113979344	chr7:99946385	0.30761	1	PILRB	ENSG00000121716.20	Adipose - Subcutaneous	C=0.824	G=0.176	0.96643	3.37111e-160
PILRB	rs146873825	rs75636500	chr7:99947657	0.30761	1	PILRB	ENSG00000121716.20	Adipose - Subcutaneous	C=0.824	G=0.176	0.96643	3.37111e-160
PILRB	rs146873825	rs76798830	chr7:99952828	0.309731	1	PILRB	ENSG00000121716.20	Adipose - Subcutaneous	C=0.825	T=0.175	0.96643	3.37111e-160
PILRB	rs146873825	rs6946768	chr7:99954393	0.30761	1	PILRB	ENSG00000121716.20	Adipose - Subcutaneous	G=0.824	A=0.176	0.96643	3.37111e-160
PILRB	rs141376982	rs7792959	chr7:99972403	0.392512	0.984982	PILRB	ENSG00000121716.20	Skin - Sun Exposed (Lower leg)	C=0.822	T=0.178	0.814749	7.87301e-160
PILRB	rs146873825	rs7792959	chr7:99972403	0.30344	1	PILRB	ENSG00000121716.20	Skin - Sun Exposed (Lower leg)	C=0.822	T=0.178	0.814749	7.87301e-160
PILRB	rs141376982	rs113387325	chr7:99913146	0.391334	0.970109	PILRB	ENSG00000121716.20	Esophagus - Mucosa	G=0.826	T=0.174	0.937383	1.02966e-159
PILRB	rs141376982	rs78256546	chr7:99952970	0.397936	0.985018	PILRB	ENSG00000121716.20	Thyroid	A=0.824	G=0.176	0.900341	1.25483e-159
PILRB	rs146873825	rs78256546	chr7:99952970	0.30761	1	PILRB	ENSG00000121716.20	Thyroid	A=0.824	G=0.176	0.900341	1.25483e-159
PILRB	rs141376982	rs7792525	chr7:99972122	0.397936	0.985018	PILRB	ENSG00000121716.20	Skin - Sun Exposed (Lower leg)	A=0.824	G=0.176	0.84707	2.16675e-159
PILRB	rs146873825	rs7792525	chr7:99972122	0.30761	1	PILRB	ENSG00000121716.20	Skin - Sun Exposed (Lower leg)	A=0.824	G=0.176	0.84707	2.16675e-159
PILRB	rs141376982	rs2108269	chr7:99980104	0.392512	0.984982	PILRB	ENSG00000121716.20	Skin - Sun Exposed (Lower leg)	T=0.822	C=0.178	0.811632	3.1912e-159
PILRB	rs146873825	rs2108269	chr7:99980104	0.30344	1	PILRB	ENSG00000121716.20	Skin - Sun Exposed (Lower leg)	T=0.822	C=0.178	0.811632	3.1912e-159
PILRB	rs141376982	rs6975660	chr7:99975266	0.392512	0.984982	PILRB	ENSG00000121716.20	Skin - Sun Exposed (Lower leg)	A=0.822	G=0.178	0.810987	3.24505e-159
PILRB	rs146873825	rs6975660	chr7:99975266	0.30344	1	PILRB	ENSG00000121716.20	Skin - Sun Exposed (Lower leg)	A=0.822	G=0.178	0.810987	3.24505e-159
PILRB	rs141376982	rs112386097	chr7:99979564	0.397936	0.985018	PILRB	ENSG00000121716.20	Thyroid	C=0.824	G=0.176	0.895312	5.32376e-159
PILRB	rs146873825	rs112386097	chr7:99979564	0.30761	1	PILRB	ENSG00000121716.20	Thyroid	C=0.824	G=0.176	0.895312	5.32376e-159
PILRB	rs141376982	rs11765869	chr7:99964789	0.397936	0.985018	PILRB	ENSG00000121716.20	Adipose - Subcutaneous	T=0.824	G=0.176	0.965852	5.51491e-159
PILRB	rs141376982	rs705866	chr7:99965285	0.397936	0.985018	PILRB	ENSG00000121716.20	Adipose - Subcutaneous	T=0.824	C=0.176	0.965852	5.51491e-159
PILRB	rs141376982	rs6965458	chr7:99973402	0.397936	0.985018	PILRB	ENSG00000121716.20	Adipose - Subcutaneous	G=0.824	A=0.176	0.965852	5.51491e-159
PILRB	rs141376982	rs1964242	chr7:99976703	0.397936	0.985018	PILRB	ENSG00000121716.20	Adipose - Subcutaneous	G=0.824	A=0.176	0.965852	5.51491e-159
PILRB	rs146873825	rs11765869	chr7:99964789	0.30761	1	PILRB	ENSG00000121716.20	Adipose - Subcutaneous	T=0.824	G=0.176	0.965852	5.51491e-159
PILRB	rs146873825	rs705866	chr7:99965285	0.30761	1	PILRB	ENSG00000121716.20	Adipose - Subcutaneous	T=0.824	C=0.176	0.965852	5.51491e-159
PILRB	rs146873825	rs6965458	chr7:99973402	0.30761	1	PILRB	ENSG00000121716.20	Adipose - Subcutaneous	G=0.824	A=0.176	0.965852	5.51491e-159
PILRB	rs146873825	rs1964242	chr7:99976703	0.30761	1	PILRB	ENSG00000121716.20	Adipose - Subcutaneous	G=0.824	A=0.176	0.965852	5.51491e-159
PILRB	rs141376982	rs77861211	chr7:99962096	0.397936	0.985018	PILRB	ENSG00000121716.20	Thyroid	T=0.824	C=0.176	0.899363	6.54585e-159
PILRB	rs141376982	rs11769057	chr7:99964661	0.397936	0.985018	PILRB	ENSG00000121716.20	Thyroid	A=0.824	G=0.176	0.899363	6.54585e-159
PILRB	rs141376982	rs11768933	chr7:99967737	0.397936	0.985018	PILRB	ENSG00000121716.20	Thyroid	C=0.824	T=0.176	0.899363	6.54585e-159
PILRB	rs141376982	rs6948685	chr7:99970188	0.395209	0.985	PILRB	ENSG00000121716.20	Thyroid	C=0.823	T=0.177	0.899363	6.54585e-159
PILRB	rs141376982	rs6965207	chr7:99973351	0.397936	0.985018	PILRB	ENSG00000121716.20	Thyroid	C=0.824	T=0.176	0.899363	6.54585e-159
PILRB	rs141376982	rs6975563	chr7:99974968	0.397936	0.985018	PILRB	ENSG00000121716.20	Thyroid	G=0.824	A=0.176	0.899363	6.54585e-159
PILRB	rs146873825	rs77861211	chr7:99962096	0.30761	1	PILRB	ENSG00000121716.20	Thyroid	T=0.824	C=0.176	0.899363	6.54585e-159
PILRB	rs146873825	rs11769057	chr7:99964661	0.30761	1	PILRB	ENSG00000121716.20	Thyroid	A=0.824	G=0.176	0.899363	6.54585e-159
PILRB	rs146873825	rs11768933	chr7:99967737	0.30761	1	PILRB	ENSG00000121716.20	Thyroid	C=0.824	T=0.176	0.899363	6.54585e-159
PILRB	rs146873825	rs6948685	chr7:99970188	0.305513	1	PILRB	ENSG00000121716.20	Thyroid	C=0.823	T=0.177	0.899363	6.54585e-159
PILRB	rs146873825	rs6965207	chr7:99973351	0.30761	1	PILRB	ENSG00000121716.20	Thyroid	C=0.824	T=0.176	0.899363	6.54585e-159
PILRB	rs146873825	rs6975563	chr7:99974968	0.30761	1	PILRB	ENSG00000121716.20	Thyroid	G=0.824	A=0.176	0.899363	6.54585e-159
PILRB	rs141376982	rs7792525	chr7:99972122	0.397936	0.985018	PILRB	ENSG00000121716.20	Thyroid	A=0.824	G=0.176	0.899695	1.26296e-158
PILRB	rs146873825	rs7792525	chr7:99972122	0.30761	1	PILRB	ENSG00000121716.20	Thyroid	A=0.824	G=0.176	0.899695	1.26296e-158
PILRB	rs141376982	rs150919431	chr7:99926811	0.397936	0.985018	PILRB	ENSG00000121716.20	Esophagus - Mucosa	C=0.824	T=0.176	0.935122	1.54468e-158
PILRB	rs141376982	rs190448056	chr7:99934192	0.397936	0.985018	PILRB	ENSG00000121716.20	Esophagus - Mucosa	T=0.824	C=0.176	0.935122	1.54468e-158
PILRB	rs141376982	rs377671442	chr7:99938205	0.397936	0.985018	PILRB	ENSG00000121716.20	Esophagus - Mucosa	T=0.824	G=0.176	0.935122	1.54468e-158
PILRB	rs141376982	rs113979344	chr7:99946385	0.397936	0.985018	PILRB	ENSG00000121716.20	Esophagus - Mucosa	C=0.824	G=0.176	0.935122	1.54468e-158
PILRB	rs141376982	rs75636500	chr7:99947657	0.397936	0.985018	PILRB	ENSG00000121716.20	Esophagus - Mucosa	C=0.824	G=0.176	0.935122	1.54468e-158
PILRB	rs141376982	rs76798830	chr7:99952828	0.388613	0.970073	PILRB	ENSG00000121716.20	Esophagus - Mucosa	C=0.825	T=0.175	0.935122	1.54468e-158
PILRB	rs141376982	rs6946768	chr7:99954393	0.397936	0.985018	PILRB	ENSG00000121716.20	Esophagus - Mucosa	G=0.824	A=0.176	0.935122	1.54468e-158
PILRB	rs146873825	rs150919431	chr7:99926811	0.30761	1	PILRB	ENSG00000121716.20	Esophagus - Mucosa	C=0.824	T=0.176	0.935122	1.54468e-158
PILRB	rs146873825	rs190448056	chr7:99934192	0.30761	1	PILRB	ENSG00000121716.20	Esophagus - Mucosa	T=0.824	C=0.176	0.935122	1.54468e-158
PILRB	rs146873825	rs377671442	chr7:99938205	0.30761	1	PILRB	ENSG00000121716.20	Esophagus - Mucosa	T=0.824	G=0.176	0.935122	1.54468e-158
PILRB	rs146873825	rs113979344	chr7:99946385	0.30761	1	PILRB	ENSG00000121716.20	Esophagus - Mucosa	C=0.824	G=0.176	0.935122	1.54468e-158
PILRB	rs146873825	rs75636500	chr7:99947657	0.30761	1	PILRB	ENSG00000121716.20	Esophagus - Mucosa	C=0.824	G=0.176	0.935122	1.54468e-158
PILRB	rs146873825	rs76798830	chr7:99952828	0.309731	1	PILRB	ENSG00000121716.20	Esophagus - Mucosa	C=0.825	T=0.175	0.935122	1.54468e-158
PILRB	rs146873825	rs6946768	chr7:99954393	0.30761	1	PILRB	ENSG00000121716.20	Esophagus - Mucosa	G=0.824	A=0.176	0.935122	1.54468e-158
PILRB	rs141376982	rs111344110	chr7:99895309	0.397936	0.985018	PILRB	ENSG00000121716.20	Thyroid	C=0.824	G=0.176	0.898409	2.11552e-158
PILRB	rs146873825	rs111344110	chr7:99895309	0.30761	1	PILRB	ENSG00000121716.20	Thyroid	C=0.824	G=0.176	0.898409	2.11552e-158
PILRB	rs141376982	rs6945952	chr7:99981775	0.397936	0.985018	PILRB	ENSG00000121716.20	Thyroid	A=0.824	G=0.176	0.8893	1.38285e-157
PILRB	rs141376982	rs73401450	chr7:99981859	0.397936	0.985018	PILRB	ENSG00000121716.20	Thyroid	G=0.824	C=0.176	0.8893	1.38285e-157
PILRB	rs141376982	rs73401451	chr7:99981895	0.397936	0.985018	PILRB	ENSG00000121716.20	Thyroid	T=0.824	C=0.176	0.8893	1.38285e-157
PILRB	rs146873825	rs6945952	chr7:99981775	0.30761	1	PILRB	ENSG00000121716.20	Thyroid	A=0.824	G=0.176	0.8893	1.38285e-157
PILRB	rs146873825	rs73401450	chr7:99981859	0.30761	1	PILRB	ENSG00000121716.20	Thyroid	G=0.824	C=0.176	0.8893	1.38285e-157
PILRB	rs146873825	rs73401451	chr7:99981895	0.30761	1	PILRB	ENSG00000121716.20	Thyroid	T=0.824	C=0.176	0.8893	1.38285e-157
PILRB	rs141376982	rs73401443	chr7:99977582	0.392512	0.984982	PILRB	ENSG00000121716.20	Skin - Sun Exposed (Lower leg)	T=0.822	G=0.178	0.805135	3.71304e-157
PILRB	rs141376982	rs10085549	chr7:99983135	0.392512	0.984982	PILRB	ENSG00000121716.20	Skin - Sun Exposed (Lower leg)	C=0.822	T=0.178	0.805135	3.71304e-157
PILRB	rs146873825	rs73401443	chr7:99977582	0.30344	1	PILRB	ENSG00000121716.20	Skin - Sun Exposed (Lower leg)	T=0.822	G=0.178	0.805135	3.71304e-157
PILRB	rs146873825	rs10085549	chr7:99983135	0.30344	1	PILRB	ENSG00000121716.20	Skin - Sun Exposed (Lower leg)	C=0.822	T=0.178	0.805135	3.71304e-157
PILRB	rs141376982	rs111689538	chr7:99906300	0.391334	0.970109	PILRB	ENSG00000121716.20	Nerve - Tibial	C=0.826	T=0.174	0.986855	6.16294e-156
PILRB	rs141376982	rs113387325	chr7:99913146	0.391334	0.970109	PILRB	ENSG00000121716.20	Nerve - Tibial	G=0.826	T=0.174	0.987565	1.18901e-155
PILRB	rs141376982	rs150919431	chr7:99926811	0.397936	0.985018	PILRB	ENSG00000121716.20	Nerve - Tibial	C=0.824	T=0.176	0.990036	1.65703e-155
PILRB	rs141376982	rs190448056	chr7:99934192	0.397936	0.985018	PILRB	ENSG00000121716.20	Nerve - Tibial	T=0.824	C=0.176	0.990036	1.65703e-155
PILRB	rs141376982	rs377671442	chr7:99938205	0.397936	0.985018	PILRB	ENSG00000121716.20	Nerve - Tibial	T=0.824	G=0.176	0.990036	1.65703e-155
PILRB	rs141376982	rs113979344	chr7:99946385	0.397936	0.985018	PILRB	ENSG00000121716.20	Nerve - Tibial	C=0.824	G=0.176	0.990036	1.65703e-155
PILRB	rs141376982	rs75636500	chr7:99947657	0.397936	0.985018	PILRB	ENSG00000121716.20	Nerve - Tibial	C=0.824	G=0.176	0.990036	1.65703e-155
PILRB	rs141376982	rs76798830	chr7:99952828	0.388613	0.970073	PILRB	ENSG00000121716.20	Nerve - Tibial	C=0.825	T=0.175	0.990036	1.65703e-155
PILRB	rs141376982	rs6946768	chr7:99954393	0.397936	0.985018	PILRB	ENSG00000121716.20	Nerve - Tibial	G=0.824	A=0.176	0.990036	1.65703e-155
PILRB	rs146873825	rs150919431	chr7:99926811	0.30761	1	PILRB	ENSG00000121716.20	Nerve - Tibial	C=0.824	T=0.176	0.990036	1.65703e-155
PILRB	rs146873825	rs190448056	chr7:99934192	0.30761	1	PILRB	ENSG00000121716.20	Nerve - Tibial	T=0.824	C=0.176	0.990036	1.65703e-155
PILRB	rs146873825	rs377671442	chr7:99938205	0.30761	1	PILRB	ENSG00000121716.20	Nerve - Tibial	T=0.824	G=0.176	0.990036	1.65703e-155
PILRB	rs146873825	rs113979344	chr7:99946385	0.30761	1	PILRB	ENSG00000121716.20	Nerve - Tibial	C=0.824	G=0.176	0.990036	1.65703e-155
PILRB	rs146873825	rs75636500	chr7:99947657	0.30761	1	PILRB	ENSG00000121716.20	Nerve - Tibial	C=0.824	G=0.176	0.990036	1.65703e-155
PILRB	rs146873825	rs76798830	chr7:99952828	0.309731	1	PILRB	ENSG00000121716.20	Nerve - Tibial	C=0.825	T=0.175	0.990036	1.65703e-155
PILRB	rs146873825	rs6946768	chr7:99954393	0.30761	1	PILRB	ENSG00000121716.20	Nerve - Tibial	G=0.824	A=0.176	0.990036	1.65703e-155
PILRB	rs141376982	rs7799932	chr7:99950508	0.397936	0.985018	PILRB	ENSG00000121716.20	Lung	G=0.824	C=0.176	0.966934	2.7113e-155
PILRB	rs141376982	rs78256546	chr7:99952970	0.397936	0.985018	PILRB	ENSG00000121716.20	Lung	A=0.824	G=0.176	0.966934	2.7113e-155
PILRB	rs141376982	rs41280971	chr7:99954457	0.397936	0.985018	PILRB	ENSG00000121716.20	Lung	G=0.824	T=0.176	0.966934	2.7113e-155
PILRB	rs141376982	rs11761426	chr7:99956893	0.397936	0.985018	PILRB	ENSG00000121716.20	Lung	A=0.824	T=0.176	0.966934	2.7113e-155
PILRB	rs141376982	rs5886120	chr7:99957128	0.397936	0.985018	PILRB	ENSG00000121716.20	Lung	CCT=0.824	-=0.176	0.966934	2.7113e-155
PILRB	rs141376982	rs151288400	chr7:99957994	0.397936	0.985018	PILRB	ENSG00000121716.20	Lung	GA=0.824	-=0.176	0.966934	2.7113e-155
PILRB	rs146873825	rs7799932	chr7:99950508	0.30761	1	PILRB	ENSG00000121716.20	Lung	G=0.824	C=0.176	0.966934	2.7113e-155
PILRB	rs146873825	rs78256546	chr7:99952970	0.30761	1	PILRB	ENSG00000121716.20	Lung	A=0.824	G=0.176	0.966934	2.7113e-155
PILRB	rs146873825	rs41280971	chr7:99954457	0.30761	1	PILRB	ENSG00000121716.20	Lung	G=0.824	T=0.176	0.966934	2.7113e-155
PILRB	rs146873825	rs11761426	chr7:99956893	0.30761	1	PILRB	ENSG00000121716.20	Lung	A=0.824	T=0.176	0.966934	2.7113e-155
PILRB	rs146873825	rs5886120	chr7:99957128	0.30761	1	PILRB	ENSG00000121716.20	Lung	CCT=0.824	-=0.176	0.966934	2.7113e-155
PILRB	rs146873825	rs151288400	chr7:99957994	0.30761	1	PILRB	ENSG00000121716.20	Lung	GA=0.824	-=0.176	0.966934	2.7113e-155
PILRB	rs141376982	rs112345649	chr7:99937481	0.397936	0.985018	PILRB	ENSG00000121716.20	Thyroid	A=0.824	G=0.176	0.899422	4.03947e-155
PILRB	rs141376982	rs113261079	chr7:99937803	0.388613	0.970073	PILRB	ENSG00000121716.20	Thyroid	A=0.825	G=0.175	0.899422	4.03947e-155
PILRB	rs141376982	rs7341507	chr7:99951315	0.397936	0.985018	PILRB	ENSG00000121716.20	Thyroid	A=0.824	G=0.176	0.899422	4.03947e-155
PILRB	rs141376982	rs3087502	chr7:99955364	0.397936	0.985018	PILRB	ENSG00000121716.20	Thyroid	G=0.824	A=0.176	0.899422	4.03947e-155
PILRB	rs141376982	rs61735533	chr7:99955866	0.397936	0.985018	PILRB	ENSG00000121716.20	Thyroid	G=0.824	A=0.176	0.899422	4.03947e-155
PILRB	rs146873825	rs112345649	chr7:99937481	0.30761	1	PILRB	ENSG00000121716.20	Thyroid	A=0.824	G=0.176	0.899422	4.03947e-155
PILRB	rs146873825	rs113261079	chr7:99937803	0.309731	1	PILRB	ENSG00000121716.20	Thyroid	A=0.825	G=0.175	0.899422	4.03947e-155
PILRB	rs146873825	rs7341507	chr7:99951315	0.30761	1	PILRB	ENSG00000121716.20	Thyroid	A=0.824	G=0.176	0.899422	4.03947e-155
PILRB	rs146873825	rs3087502	chr7:99955364	0.30761	1	PILRB	ENSG00000121716.20	Thyroid	G=0.824	A=0.176	0.899422	4.03947e-155
PILRB	rs146873825	rs61735533	chr7:99955866	0.30761	1	PILRB	ENSG00000121716.20	Thyroid	G=0.824	A=0.176	0.899422	4.03947e-155
PILRB	rs141376982	rs11765869	chr7:99964789	0.397936	0.985018	PILRB	ENSG00000121716.20	Esophagus - Mucosa	T=0.824	G=0.176	0.931791	4.72471e-155
PILRB	rs141376982	rs705866	chr7:99965285	0.397936	0.985018	PILRB	ENSG00000121716.20	Esophagus - Mucosa	T=0.824	C=0.176	0.931791	4.72471e-155
PILRB	rs141376982	rs6965458	chr7:99973402	0.397936	0.985018	PILRB	ENSG00000121716.20	Esophagus - Mucosa	G=0.824	A=0.176	0.931791	4.72471e-155
PILRB	rs141376982	rs1964242	chr7:99976703	0.397936	0.985018	PILRB	ENSG00000121716.20	Esophagus - Mucosa	G=0.824	A=0.176	0.931791	4.72471e-155
PILRB	rs146873825	rs11765869	chr7:99964789	0.30761	1	PILRB	ENSG00000121716.20	Esophagus - Mucosa	T=0.824	G=0.176	0.931791	4.72471e-155
PILRB	rs146873825	rs705866	chr7:99965285	0.30761	1	PILRB	ENSG00000121716.20	Esophagus - Mucosa	T=0.824	C=0.176	0.931791	4.72471e-155
PILRB	rs146873825	rs6965458	chr7:99973402	0.30761	1	PILRB	ENSG00000121716.20	Esophagus - Mucosa	G=0.824	A=0.176	0.931791	4.72471e-155
PILRB	rs146873825	rs1964242	chr7:99976703	0.30761	1	PILRB	ENSG00000121716.20	Esophagus - Mucosa	G=0.824	A=0.176	0.931791	4.72471e-155
PILRB	rs141376982	rs11765869	chr7:99964789	0.397936	0.985018	PILRB	ENSG00000121716.20	Nerve - Tibial	T=0.824	G=0.176	0.990575	6.42302e-155
PILRB	rs141376982	rs705866	chr7:99965285	0.397936	0.985018	PILRB	ENSG00000121716.20	Nerve - Tibial	T=0.824	C=0.176	0.990575	6.42302e-155
PILRB	rs141376982	rs6965458	chr7:99973402	0.397936	0.985018	PILRB	ENSG00000121716.20	Nerve - Tibial	G=0.824	A=0.176	0.990575	6.42302e-155
PILRB	rs141376982	rs1964242	chr7:99976703	0.397936	0.985018	PILRB	ENSG00000121716.20	Nerve - Tibial	G=0.824	A=0.176	0.990575	6.42302e-155
PILRB	rs146873825	rs11765869	chr7:99964789	0.30761	1	PILRB	ENSG00000121716.20	Nerve - Tibial	T=0.824	G=0.176	0.990575	6.42302e-155
PILRB	rs146873825	rs705866	chr7:99965285	0.30761	1	PILRB	ENSG00000121716.20	Nerve - Tibial	T=0.824	C=0.176	0.990575	6.42302e-155
PILRB	rs146873825	rs6965458	chr7:99973402	0.30761	1	PILRB	ENSG00000121716.20	Nerve - Tibial	G=0.824	A=0.176	0.990575	6.42302e-155
PILRB	rs146873825	rs1964242	chr7:99976703	0.30761	1	PILRB	ENSG00000121716.20	Nerve - Tibial	G=0.824	A=0.176	0.990575	6.42302e-155
PILRB	rs141376982	rs11761253	chr7:99939321	0.397936	0.985018	PILRB	ENSG00000121716.20	Lung	C=0.824	T=0.176	0.965692	2.31723e-154
PILRB	rs146873825	rs11761253	chr7:99939321	0.30761	1	PILRB	ENSG00000121716.20	Lung	C=0.824	T=0.176	0.965692	2.31723e-154
PILRB	rs141376982	rs11761253	chr7:99939321	0.397936	0.985018	PILRB	ENSG00000121716.20	Adipose - Subcutaneous	C=0.824	T=0.176	0.930242	3.40483e-154
PILRB	rs146873825	rs11761253	chr7:99939321	0.30761	1	PILRB	ENSG00000121716.20	Adipose - Subcutaneous	C=0.824	T=0.176	0.930242	3.40483e-154
PILRB	rs141376982	rs113979344	chr7:99946385	0.397936	0.985018	PILRB	ENSG00000121716.20	Lung	C=0.824	G=0.176	0.979183	3.58494e-154
PILRB	rs141376982	rs76798830	chr7:99952828	0.388613	0.970073	PILRB	ENSG00000121716.20	Lung	C=0.825	T=0.175	0.979183	3.58494e-154
PILRB	rs141376982	rs6946768	chr7:99954393	0.397936	0.985018	PILRB	ENSG00000121716.20	Lung	G=0.824	A=0.176	0.979183	3.58494e-154
PILRB	rs146873825	rs113979344	chr7:99946385	0.30761	1	PILRB	ENSG00000121716.20	Lung	C=0.824	G=0.176	0.979183	3.58494e-154
PILRB	rs146873825	rs76798830	chr7:99952828	0.309731	1	PILRB	ENSG00000121716.20	Lung	C=0.825	T=0.175	0.979183	3.58494e-154
PILRB	rs146873825	rs6946768	chr7:99954393	0.30761	1	PILRB	ENSG00000121716.20	Lung	G=0.824	A=0.176	0.979183	3.58494e-154
PILRB	rs141376982	rs111312383	chr7:99905325	0.397936	0.985018	PILRB	ENSG00000121716.20	Adipose - Subcutaneous	C=0.824	T=0.176	0.92861	3.74278e-154
PILRB	rs141376982	rs1063945	chr7:99930447	0.397936	0.985018	PILRB	ENSG00000121716.20	Adipose - Subcutaneous	C=0.824	T=0.176	0.92861	3.74278e-154
PILRB	rs141376982	rs7799932	chr7:99950508	0.397936	0.985018	PILRB	ENSG00000121716.20	Adipose - Subcutaneous	G=0.824	C=0.176	0.92861	3.74278e-154
PILRB	rs141376982	rs41280971	chr7:99954457	0.397936	0.985018	PILRB	ENSG00000121716.20	Adipose - Subcutaneous	G=0.824	T=0.176	0.92861	3.74278e-154
PILRB	rs141376982	rs11761426	chr7:99956893	0.397936	0.985018	PILRB	ENSG00000121716.20	Adipose - Subcutaneous	A=0.824	T=0.176	0.92861	3.74278e-154
PILRB	rs141376982	rs5886120	chr7:99957128	0.397936	0.985018	PILRB	ENSG00000121716.20	Adipose - Subcutaneous	CCT=0.824	-=0.176	0.92861	3.74278e-154
PILRB	rs141376982	rs151288400	chr7:99957994	0.397936	0.985018	PILRB	ENSG00000121716.20	Adipose - Subcutaneous	GA=0.824	-=0.176	0.92861	3.74278e-154
PILRB	rs146873825	rs111312383	chr7:99905325	0.30761	1	PILRB	ENSG00000121716.20	Adipose - Subcutaneous	C=0.824	T=0.176	0.92861	3.74278e-154
PILRB	rs146873825	rs1063945	chr7:99930447	0.30761	1	PILRB	ENSG00000121716.20	Adipose - Subcutaneous	C=0.824	T=0.176	0.92861	3.74278e-154
PILRB	rs146873825	rs7799932	chr7:99950508	0.30761	1	PILRB	ENSG00000121716.20	Adipose - Subcutaneous	G=0.824	C=0.176	0.92861	3.74278e-154
PILRB	rs146873825	rs41280971	chr7:99954457	0.30761	1	PILRB	ENSG00000121716.20	Adipose - Subcutaneous	G=0.824	T=0.176	0.92861	3.74278e-154
PILRB	rs146873825	rs11761426	chr7:99956893	0.30761	1	PILRB	ENSG00000121716.20	Adipose - Subcutaneous	A=0.824	T=0.176	0.92861	3.74278e-154
PILRB	rs146873825	rs5886120	chr7:99957128	0.30761	1	PILRB	ENSG00000121716.20	Adipose - Subcutaneous	CCT=0.824	-=0.176	0.92861	3.74278e-154
PILRB	rs146873825	rs151288400	chr7:99957994	0.30761	1	PILRB	ENSG00000121716.20	Adipose - Subcutaneous	GA=0.824	-=0.176	0.92861	3.74278e-154
PILRB	rs141376982	rs111312383	chr7:99905325	0.397936	0.985018	PILRB	ENSG00000121716.20	Lung	C=0.824	T=0.176	0.96338	4.1851e-154
PILRB	rs141376982	rs1063945	chr7:99930447	0.397936	0.985018	PILRB	ENSG00000121716.20	Lung	C=0.824	T=0.176	0.96338	4.1851e-154
PILRB	rs146873825	rs111312383	chr7:99905325	0.30761	1	PILRB	ENSG00000121716.20	Lung	C=0.824	T=0.176	0.96338	4.1851e-154
PILRB	rs146873825	rs1063945	chr7:99930447	0.30761	1	PILRB	ENSG00000121716.20	Lung	C=0.824	T=0.176	0.96338	4.1851e-154
PILRB	rs141376982	rs112659704	chr7:99922393	0.397936	0.985018	PILRB	ENSG00000121716.20	Lung	T=0.824	C=0.176	0.989196	5.10088e-154
PILRB	rs146873825	rs112659704	chr7:99922393	0.30761	1	PILRB	ENSG00000121716.20	Lung	T=0.824	C=0.176	0.989196	5.10088e-154
PILRB	rs141376982	rs112622797	chr7:99917416	0.403484	0.985054	PILRB	ENSG00000121716.20	Esophagus - Mucosa	G=0.826	A=0.174	0.931425	5.28835e-154
PILRB	rs146873825	rs112622797	chr7:99917416	0.311877	1	PILRB	ENSG00000121716.20	Esophagus - Mucosa	G=0.826	A=0.174	0.931425	5.28835e-154
PILRB	rs141376982	rs78256546	chr7:99952970	0.397936	0.985018	PILRB	ENSG00000121716.20	Adipose - Subcutaneous	A=0.824	G=0.176	0.929489	9.61976e-154
PILRB	rs146873825	rs78256546	chr7:99952970	0.30761	1	PILRB	ENSG00000121716.20	Adipose - Subcutaneous	A=0.824	G=0.176	0.929489	9.61976e-154
PILRB	rs141376982	rs111689538	chr7:99906300	0.391334	0.970109	PILRB	ENSG00000121716.20	Esophagus - Mucosa	C=0.826	T=0.174	0.924642	9.85722e-154
PILRB	rs141376982	rs111344110	chr7:99895309	0.397936	0.985018	PILRB	ENSG00000121716.20	Adipose - Subcutaneous	C=0.824	G=0.176	0.927111	1.12338e-153
PILRB	rs141376982	rs3991498	chr7:99904969	0.397936	0.985018	PILRB	ENSG00000121716.20	Adipose - Subcutaneous	A=0.824	G=0.176	0.927111	1.12338e-153
PILRB	rs141376982	rs117787328	chr7:99926308	0.397936	0.985018	PILRB	ENSG00000121716.20	Adipose - Subcutaneous	T=0.824	C=0.176	0.927111	1.12338e-153
PILRB	rs141376982	rs1636980	chr7:99938864	0.397936	0.985018	PILRB	ENSG00000121716.20	Adipose - Subcutaneous	G=0.824	A=0.176	0.927111	1.12338e-153
PILRB	rs141376982	rs7795656	chr7:99950297	0.397936	0.985018	PILRB	ENSG00000121716.20	Adipose - Subcutaneous	A=0.824	T=0.176	0.927111	1.12338e-153
PILRB	rs146873825	rs111344110	chr7:99895309	0.30761	1	PILRB	ENSG00000121716.20	Adipose - Subcutaneous	C=0.824	G=0.176	0.927111	1.12338e-153
PILRB	rs146873825	rs3991498	chr7:99904969	0.30761	1	PILRB	ENSG00000121716.20	Adipose - Subcutaneous	A=0.824	G=0.176	0.927111	1.12338e-153
PILRB	rs146873825	rs117787328	chr7:99926308	0.30761	1	PILRB	ENSG00000121716.20	Adipose - Subcutaneous	T=0.824	C=0.176	0.927111	1.12338e-153
PILRB	rs146873825	rs1636980	chr7:99938864	0.30761	1	PILRB	ENSG00000121716.20	Adipose - Subcutaneous	G=0.824	A=0.176	0.927111	1.12338e-153
PILRB	rs146873825	rs7795656	chr7:99950297	0.30761	1	PILRB	ENSG00000121716.20	Adipose - Subcutaneous	A=0.824	T=0.176	0.927111	1.12338e-153
PILRB	rs141376982	rs28495773	chr7:99943583	0.400694	0.985036	PILRB	ENSG00000121716.20	Skin - Sun Exposed (Lower leg)	A=0.825	T=0.175	0.880202	1.46137e-153
PILRB	rs146873825	rs28495773	chr7:99943583	0.309731	1	PILRB	ENSG00000121716.20	Skin - Sun Exposed (Lower leg)	A=0.825	T=0.175	0.880202	1.46137e-153
PILRB	rs141376982	rs7786844	chr7:99934008	0.392512	0.984982	PILRB	ENSG00000121716.20	Thyroid	T=0.822	G=0.178	0.859048	1.72332e-153
PILRB	rs141376982	rs3873746	chr7:99935097	0.389845	0.984964	PILRB	ENSG00000121716.20	Thyroid	G=0.821	A=0.179	0.859048	1.72332e-153
PILRB	rs141376982	rs6979910	chr7:99940630	0.392512	0.984982	PILRB	ENSG00000121716.20	Thyroid	A=0.822	C=0.178	0.859048	1.72332e-153
PILRB	rs146873825	rs7786844	chr7:99934008	0.30344	1	PILRB	ENSG00000121716.20	Thyroid	T=0.822	G=0.178	0.859048	1.72332e-153
PILRB	rs146873825	rs3873746	chr7:99935097	0.301389	1	PILRB	ENSG00000121716.20	Thyroid	G=0.821	A=0.179	0.859048	1.72332e-153
PILRB	rs146873825	rs6979910	chr7:99940630	0.30344	1	PILRB	ENSG00000121716.20	Thyroid	A=0.822	C=0.178	0.859048	1.72332e-153
PILRB	rs141376982	rs7795805	chr7:99950408	0.395209	0.985	PILRB	ENSG00000121716.20	Thyroid	A=0.823	G=0.177	0.858355	3.11569e-153
PILRB	rs141376982	rs559354079	chr7:99950418	0.395209	0.985	PILRB	ENSG00000121716.20	Thyroid	T=0.823	C=0.177	0.858355	3.11569e-153
PILRB	rs141376982	rs7799894	chr7:99950427	0.395209	0.985	PILRB	ENSG00000121716.20	Thyroid	G=0.823	T=0.177	0.858355	3.11569e-153
PILRB	rs141376982	rs7799901	chr7:99950450	0.392512	0.984982	PILRB	ENSG00000121716.20	Thyroid	G=0.822	A=0.178	0.858355	3.11569e-153
PILRB	rs146873825	rs7799901	chr7:99950450	0.30344	1	PILRB	ENSG00000121716.20	Thyroid	G=0.822	A=0.178	0.858355	3.11569e-153
PILRB	rs141376982	rs147248866	chr7:99897475	0.397936	0.985018	PILRB	ENSG00000121716.20	Thyroid	C=0.824	T=0.176	0.902198	3.37484e-153
PILRB	rs146873825	rs147248866	chr7:99897475	0.30761	1	PILRB	ENSG00000121716.20	Thyroid	C=0.824	T=0.176	0.902198	3.37484e-153
PILRB	rs141376982	rs112345649	chr7:99937481	0.397936	0.985018	PILRB	ENSG00000121716.20	Adipose - Subcutaneous	A=0.824	G=0.176	0.930599	3.81517e-153
PILRB	rs141376982	rs113261079	chr7:99937803	0.388613	0.970073	PILRB	ENSG00000121716.20	Adipose - Subcutaneous	A=0.825	G=0.175	0.930599	3.81517e-153
PILRB	rs141376982	rs7341507	chr7:99951315	0.397936	0.985018	PILRB	ENSG00000121716.20	Adipose - Subcutaneous	A=0.824	G=0.176	0.930599	3.81517e-153
PILRB	rs141376982	rs3087502	chr7:99955364	0.397936	0.985018	PILRB	ENSG00000121716.20	Adipose - Subcutaneous	G=0.824	A=0.176	0.930599	3.81517e-153
PILRB	rs141376982	rs61735533	chr7:99955866	0.397936	0.985018	PILRB	ENSG00000121716.20	Adipose - Subcutaneous	G=0.824	A=0.176	0.930599	3.81517e-153
PILRB	rs146873825	rs112345649	chr7:99937481	0.30761	1	PILRB	ENSG00000121716.20	Adipose - Subcutaneous	A=0.824	G=0.176	0.930599	3.81517e-153
PILRB	rs146873825	rs113261079	chr7:99937803	0.309731	1	PILRB	ENSG00000121716.20	Adipose - Subcutaneous	A=0.825	G=0.175	0.930599	3.81517e-153
PILRB	rs146873825	rs7341507	chr7:99951315	0.30761	1	PILRB	ENSG00000121716.20	Adipose - Subcutaneous	A=0.824	G=0.176	0.930599	3.81517e-153
PILRB	rs146873825	rs3087502	chr7:99955364	0.30761	1	PILRB	ENSG00000121716.20	Adipose - Subcutaneous	G=0.824	A=0.176	0.930599	3.81517e-153
PILRB	rs146873825	rs61735533	chr7:99955866	0.30761	1	PILRB	ENSG00000121716.20	Adipose - Subcutaneous	G=0.824	A=0.176	0.930599	3.81517e-153
PILRB	rs141376982	rs77861211	chr7:99962096	0.397936	0.985018	PILRB	ENSG00000121716.20	Adipose - Subcutaneous	T=0.824	C=0.176	0.928313	3.91764e-153
PILRB	rs141376982	rs11769057	chr7:99964661	0.397936	0.985018	PILRB	ENSG00000121716.20	Adipose - Subcutaneous	A=0.824	G=0.176	0.928313	3.91764e-153
PILRB	rs141376982	rs11768933	chr7:99967737	0.397936	0.985018	PILRB	ENSG00000121716.20	Adipose - Subcutaneous	C=0.824	T=0.176	0.928313	3.91764e-153
PILRB	rs141376982	rs6948685	chr7:99970188	0.395209	0.985	PILRB	ENSG00000121716.20	Adipose - Subcutaneous	C=0.823	T=0.177	0.928313	3.91764e-153
PILRB	rs141376982	rs6975563	chr7:99974968	0.397936	0.985018	PILRB	ENSG00000121716.20	Adipose - Subcutaneous	G=0.824	A=0.176	0.928313	3.91764e-153
PILRB	rs146873825	rs77861211	chr7:99962096	0.30761	1	PILRB	ENSG00000121716.20	Adipose - Subcutaneous	T=0.824	C=0.176	0.928313	3.91764e-153
PILRB	rs146873825	rs11769057	chr7:99964661	0.30761	1	PILRB	ENSG00000121716.20	Adipose - Subcutaneous	A=0.824	G=0.176	0.928313	3.91764e-153
PILRB	rs146873825	rs11768933	chr7:99967737	0.30761	1	PILRB	ENSG00000121716.20	Adipose - Subcutaneous	C=0.824	T=0.176	0.928313	3.91764e-153
PILRB	rs146873825	rs6948685	chr7:99970188	0.305513	1	PILRB	ENSG00000121716.20	Adipose - Subcutaneous	C=0.823	T=0.177	0.928313	3.91764e-153
PILRB	rs146873825	rs6975563	chr7:99974968	0.30761	1	PILRB	ENSG00000121716.20	Adipose - Subcutaneous	G=0.824	A=0.176	0.928313	3.91764e-153
PILRB	rs141376982	rs112622797	chr7:99917416	0.403484	0.985054	PILRB	ENSG00000121716.20	Nerve - Tibial	G=0.826	A=0.174	0.993168	4.84497e-153
PILRB	rs146873825	rs112622797	chr7:99917416	0.311877	1	PILRB	ENSG00000121716.20	Nerve - Tibial	G=0.826	A=0.174	0.993168	4.84497e-153
PILRB	rs141376982	rs28401739	chr7:99905684	0.395209	0.985	PILRB	ENSG00000121716.20	Skin - Sun Exposed (Lower leg)	A=0.823	G=0.177	0.798996	6.01147e-153
PILRB	rs146873825	rs28401739	chr7:99905684	0.305513	1	PILRB	ENSG00000121716.20	Skin - Sun Exposed (Lower leg)	A=0.823	G=0.177	0.798996	6.01147e-153
PILRB	rs141376982	rs28680963	chr7:99905475	0.397936	0.985018	PILRB	ENSG00000121716.20	Adipose - Subcutaneous	C=0.824	G=0.176	0.924773	9.52598e-153
PILRB	rs146873825	rs28680963	chr7:99905475	0.30761	1	PILRB	ENSG00000121716.20	Adipose - Subcutaneous	C=0.824	G=0.176	0.924773	9.52598e-153
PILRB	rs141376982	rs11771936	chr7:99943283	0.395209	0.985	PILRB	ENSG00000121716.20	Skin - Sun Exposed (Lower leg)	A=0.823	G=0.177	0.851972	1.12628e-152
PILRB	rs146873825	rs11771936	chr7:99943283	0.305513	1	PILRB	ENSG00000121716.20	Skin - Sun Exposed (Lower leg)	A=0.823	G=0.177	0.851972	1.12628e-152
PILRB	rs141376982	rs111689538	chr7:99906300	0.391334	0.970109	PILRB	ENSG00000121716.20	Lung	C=0.826	T=0.174	0.974688	1.14015e-152
PILRB	rs141376982	rs150919431	chr7:99926811	0.397936	0.985018	PILRB	ENSG00000121716.20	Lung	C=0.824	T=0.176	0.974688	1.14015e-152
PILRB	rs141376982	rs190448056	chr7:99934192	0.397936	0.985018	PILRB	ENSG00000121716.20	Lung	T=0.824	C=0.176	0.974688	1.14015e-152
PILRB	rs141376982	rs377671442	chr7:99938205	0.397936	0.985018	PILRB	ENSG00000121716.20	Lung	T=0.824	G=0.176	0.974688	1.14015e-152
PILRB	rs141376982	rs75636500	chr7:99947657	0.397936	0.985018	PILRB	ENSG00000121716.20	Lung	C=0.824	G=0.176	0.974688	1.14015e-152
PILRB	rs146873825	rs150919431	chr7:99926811	0.30761	1	PILRB	ENSG00000121716.20	Lung	C=0.824	T=0.176	0.974688	1.14015e-152
PILRB	rs146873825	rs190448056	chr7:99934192	0.30761	1	PILRB	ENSG00000121716.20	Lung	T=0.824	C=0.176	0.974688	1.14015e-152
PILRB	rs146873825	rs377671442	chr7:99938205	0.30761	1	PILRB	ENSG00000121716.20	Lung	T=0.824	G=0.176	0.974688	1.14015e-152
PILRB	rs146873825	rs75636500	chr7:99947657	0.30761	1	PILRB	ENSG00000121716.20	Lung	C=0.824	G=0.176	0.974688	1.14015e-152
PILRB	rs141376982	rs1059129	chr7:99926522	0.395209	0.985	PILRB	ENSG00000121716.20	Thyroid	A=0.823	G=0.177	0.857862	1.33118e-152
PILRB	rs146873825	rs1059129	chr7:99926522	0.305513	1	PILRB	ENSG00000121716.20	Thyroid	A=0.823	G=0.177	0.857862	1.33118e-152
PILRB	rs141376982	rs6965207	chr7:99973351	0.397936	0.985018	PILRB	ENSG00000121716.20	Adipose - Subcutaneous	C=0.824	T=0.176	0.926577	1.40122e-152
PILRB	rs146873825	rs6965207	chr7:99973351	0.30761	1	PILRB	ENSG00000121716.20	Adipose - Subcutaneous	C=0.824	T=0.176	0.926577	1.40122e-152
PILRB	rs141376982	rs11284139	chr7:99965328	0.397936	0.985018	PILRB	ENSG00000121716.20	Thyroid	A=0.824	-=0.176	0.894454	1.868e-152
PILRB	rs146873825	rs11284139	chr7:99965328	0.30761	1	PILRB	ENSG00000121716.20	Thyroid	A=0.824	-=0.176	0.894454	1.868e-152
PILRB	rs141376982	rs11284139	chr7:99965328	0.397936	0.985018	PILRB	ENSG00000121716.20	Adipose - Subcutaneous	A=0.824	-=0.176	0.930433	3.53711e-152
PILRB	rs146873825	rs11284139	chr7:99965328	0.30761	1	PILRB	ENSG00000121716.20	Adipose - Subcutaneous	A=0.824	-=0.176	0.930433	3.53711e-152
PILRB	rs141376982	rs6955367	chr7:99961194	0.392512	0.984982	PILRB	ENSG00000121716.20	Thyroid	A=0.822	G=0.178	0.858076	4.61739e-152
PILRB	rs141376982	rs11768967	chr7:99967644	0.392512	0.984982	PILRB	ENSG00000121716.20	Thyroid	G=0.822	A=0.178	0.858076	4.61739e-152
PILRB	rs141376982	rs57275596	chr7:99968489	0.392512	0.984982	PILRB	ENSG00000121716.20	Thyroid	-=0.822	CT=0.178	0.858076	4.61739e-152
PILRB	rs141376982	rs7792959	chr7:99972403	0.392512	0.984982	PILRB	ENSG00000121716.20	Thyroid	C=0.822	T=0.178	0.858076	4.61739e-152
PILRB	rs146873825	rs6955367	chr7:99961194	0.30344	1	PILRB	ENSG00000121716.20	Thyroid	A=0.822	G=0.178	0.858076	4.61739e-152
PILRB	rs146873825	rs11768967	chr7:99967644	0.30344	1	PILRB	ENSG00000121716.20	Thyroid	G=0.822	A=0.178	0.858076	4.61739e-152
PILRB	rs146873825	rs57275596	chr7:99968489	0.30344	1	PILRB	ENSG00000121716.20	Thyroid	-=0.822	CT=0.178	0.858076	4.61739e-152
PILRB	rs146873825	rs7792959	chr7:99972403	0.30344	1	PILRB	ENSG00000121716.20	Thyroid	C=0.822	T=0.178	0.858076	4.61739e-152
PILRB	rs141376982	rs147248866	chr7:99897475	0.397936	0.985018	PILRB	ENSG00000121716.20	Adipose - Subcutaneous	C=0.824	T=0.176	0.935972	5.37326e-152
PILRB	rs146873825	rs147248866	chr7:99897475	0.30761	1	PILRB	ENSG00000121716.20	Adipose - Subcutaneous	C=0.824	T=0.176	0.935972	5.37326e-152
PILRB	rs141376982	rs77861211	chr7:99962096	0.397936	0.985018	PILRB	ENSG00000121716.20	Lung	T=0.824	C=0.176	0.963461	5.81819e-152
PILRB	rs141376982	rs11769057	chr7:99964661	0.397936	0.985018	PILRB	ENSG00000121716.20	Lung	A=0.824	G=0.176	0.963461	5.81819e-152
PILRB	rs141376982	rs11768933	chr7:99967737	0.397936	0.985018	PILRB	ENSG00000121716.20	Lung	C=0.824	T=0.176	0.963461	5.81819e-152
PILRB	rs141376982	rs6948685	chr7:99970188	0.395209	0.985	PILRB	ENSG00000121716.20	Lung	C=0.823	T=0.177	0.963461	5.81819e-152
PILRB	rs141376982	rs6975563	chr7:99974968	0.397936	0.985018	PILRB	ENSG00000121716.20	Lung	G=0.824	A=0.176	0.963461	5.81819e-152
PILRB	rs146873825	rs77861211	chr7:99962096	0.30761	1	PILRB	ENSG00000121716.20	Lung	T=0.824	C=0.176	0.963461	5.81819e-152
PILRB	rs146873825	rs11769057	chr7:99964661	0.30761	1	PILRB	ENSG00000121716.20	Lung	A=0.824	G=0.176	0.963461	5.81819e-152
PILRB	rs146873825	rs11768933	chr7:99967737	0.30761	1	PILRB	ENSG00000121716.20	Lung	C=0.824	T=0.176	0.963461	5.81819e-152
PILRB	rs146873825	rs6948685	chr7:99970188	0.305513	1	PILRB	ENSG00000121716.20	Lung	C=0.823	T=0.177	0.963461	5.81819e-152
PILRB	rs146873825	rs6975563	chr7:99974968	0.30761	1	PILRB	ENSG00000121716.20	Lung	G=0.824	A=0.176	0.963461	5.81819e-152
PILRB	rs141376982	rs2108269	chr7:99980104	0.392512	0.984982	PILRB	ENSG00000121716.20	Thyroid	T=0.822	C=0.178	0.856289	1.23119e-151
PILRB	rs146873825	rs2108269	chr7:99980104	0.30344	1	PILRB	ENSG00000121716.20	Thyroid	T=0.822	C=0.178	0.856289	1.23119e-151
PILRB	rs141376982	rs6975660	chr7:99975266	0.392512	0.984982	PILRB	ENSG00000121716.20	Thyroid	A=0.822	G=0.178	0.85566	2.08314e-151
PILRB	rs146873825	rs6975660	chr7:99975266	0.30344	1	PILRB	ENSG00000121716.20	Thyroid	A=0.822	G=0.178	0.85566	2.08314e-151
PILRB	rs141376982	rs11771936	chr7:99943283	0.395209	0.985	PILRB	ENSG00000121716.20	Thyroid	A=0.823	G=0.177	0.90156	2.93834e-151
PILRB	rs146873825	rs11771936	chr7:99943283	0.305513	1	PILRB	ENSG00000121716.20	Thyroid	A=0.823	G=0.177	0.90156	2.93834e-151
PILRB	rs141376982	rs7795656	chr7:99950297	0.397936	0.985018	PILRB	ENSG00000121716.20	Lung	A=0.824	T=0.176	0.960113	3.70159e-151
PILRB	rs146873825	rs7795656	chr7:99950297	0.30761	1	PILRB	ENSG00000121716.20	Lung	A=0.824	T=0.176	0.960113	3.70159e-151
PILRB	rs141376982	rs113387325	chr7:99913146	0.391334	0.970109	PILRB	ENSG00000121716.20	Skin - Not Sun Exposed (Suprapubic)	G=0.826	T=0.174	0.977453	3.9774e-151
PILRB	rs141376982	rs113387325	chr7:99913146	0.391334	0.970109	PILRB	ENSG00000121716.20	Lung	G=0.826	T=0.174	0.980208	4.31904e-151
PILRB	rs141376982	rs11765869	chr7:99964789	0.397936	0.985018	PILRB	ENSG00000121716.20	Lung	T=0.824	G=0.176	0.975946	5.85408e-151
PILRB	rs141376982	rs705866	chr7:99965285	0.397936	0.985018	PILRB	ENSG00000121716.20	Lung	T=0.824	C=0.176	0.975946	5.85408e-151
PILRB	rs141376982	rs6965458	chr7:99973402	0.397936	0.985018	PILRB	ENSG00000121716.20	Lung	G=0.824	A=0.176	0.975946	5.85408e-151
PILRB	rs141376982	rs1964242	chr7:99976703	0.397936	0.985018	PILRB	ENSG00000121716.20	Lung	G=0.824	A=0.176	0.975946	5.85408e-151
PILRB	rs146873825	rs11765869	chr7:99964789	0.30761	1	PILRB	ENSG00000121716.20	Lung	T=0.824	G=0.176	0.975946	5.85408e-151
PILRB	rs146873825	rs705866	chr7:99965285	0.30761	1	PILRB	ENSG00000121716.20	Lung	T=0.824	C=0.176	0.975946	5.85408e-151
PILRB	rs146873825	rs6965458	chr7:99973402	0.30761	1	PILRB	ENSG00000121716.20	Lung	G=0.824	A=0.176	0.975946	5.85408e-151
PILRB	rs146873825	rs1964242	chr7:99976703	0.30761	1	PILRB	ENSG00000121716.20	Lung	G=0.824	A=0.176	0.975946	5.85408e-151
PILRB	rs141376982	rs112386097	chr7:99979564	0.397936	0.985018	PILRB	ENSG00000121716.20	Adipose - Subcutaneous	C=0.824	G=0.176	0.917608	1.07517e-150
PILRB	rs146873825	rs112386097	chr7:99979564	0.30761	1	PILRB	ENSG00000121716.20	Adipose - Subcutaneous	C=0.824	G=0.176	0.917608	1.07517e-150
PILRB	rs141376982	rs112622797	chr7:99917416	0.403484	0.985054	PILRB	ENSG00000121716.20	Lung	G=0.826	A=0.174	0.981277	1.10728e-150
PILRB	rs146873825	rs112622797	chr7:99917416	0.311877	1	PILRB	ENSG00000121716.20	Lung	G=0.826	A=0.174	0.981277	1.10728e-150
PILRB	rs141376982	rs11766917	chr7:99937942	0.399685	0.970216	PILRB	ENSG00000121716.20	Thyroid	A=0.829	G=0.171	0.894692	1.3056e-150
PILRB	rs141376982	rs73401443	chr7:99977582	0.392512	0.984982	PILRB	ENSG00000121716.20	Thyroid	T=0.822	G=0.178	0.850253	3.18462e-150
PILRB	rs141376982	rs10085549	chr7:99983135	0.392512	0.984982	PILRB	ENSG00000121716.20	Thyroid	C=0.822	T=0.178	0.850253	3.18462e-150
PILRB	rs146873825	rs73401443	chr7:99977582	0.30344	1	PILRB	ENSG00000121716.20	Thyroid	T=0.822	G=0.178	0.850253	3.18462e-150
PILRB	rs146873825	rs10085549	chr7:99983135	0.30344	1	PILRB	ENSG00000121716.20	Thyroid	C=0.822	T=0.178	0.850253	3.18462e-150
PILRB	rs141376982	rs7341507	chr7:99951315	0.397936	0.985018	PILRB	ENSG00000121716.20	Lung	A=0.824	G=0.176	0.960581	5.2173e-150
PILRB	rs141376982	rs3087502	chr7:99955364	0.397936	0.985018	PILRB	ENSG00000121716.20	Lung	G=0.824	A=0.176	0.960581	5.2173e-150
PILRB	rs141376982	rs61735533	chr7:99955866	0.397936	0.985018	PILRB	ENSG00000121716.20	Lung	G=0.824	A=0.176	0.960581	5.2173e-150
PILRB	rs146873825	rs7341507	chr7:99951315	0.30761	1	PILRB	ENSG00000121716.20	Lung	A=0.824	G=0.176	0.960581	5.2173e-150
PILRB	rs146873825	rs3087502	chr7:99955364	0.30761	1	PILRB	ENSG00000121716.20	Lung	G=0.824	A=0.176	0.960581	5.2173e-150
PILRB	rs146873825	rs61735533	chr7:99955866	0.30761	1	PILRB	ENSG00000121716.20	Lung	G=0.824	A=0.176	0.960581	5.2173e-150
PILRB	rs141376982	rs112659704	chr7:99922393	0.397936	0.985018	PILRB	ENSG00000121716.20	Thyroid	T=0.824	C=0.176	0.916458	6.84166e-150
PILRB	rs146873825	rs112659704	chr7:99922393	0.30761	1	PILRB	ENSG00000121716.20	Thyroid	T=0.824	C=0.176	0.916458	6.84166e-150
PILRB	rs141376982	rs111344110	chr7:99895309	0.397936	0.985018	PILRB	ENSG00000121716.20	Lung	C=0.824	G=0.176	0.956153	7.10941e-150
PILRB	rs141376982	rs3991498	chr7:99904969	0.397936	0.985018	PILRB	ENSG00000121716.20	Lung	A=0.824	G=0.176	0.956153	7.10941e-150
PILRB	rs141376982	rs117787328	chr7:99926308	0.397936	0.985018	PILRB	ENSG00000121716.20	Lung	T=0.824	C=0.176	0.956153	7.10941e-150
PILRB	rs141376982	rs1636980	chr7:99938864	0.397936	0.985018	PILRB	ENSG00000121716.20	Lung	G=0.824	A=0.176	0.956153	7.10941e-150
PILRB	rs146873825	rs111344110	chr7:99895309	0.30761	1	PILRB	ENSG00000121716.20	Lung	C=0.824	G=0.176	0.956153	7.10941e-150
PILRB	rs146873825	rs3991498	chr7:99904969	0.30761	1	PILRB	ENSG00000121716.20	Lung	A=0.824	G=0.176	0.956153	7.10941e-150
PILRB	rs146873825	rs117787328	chr7:99926308	0.30761	1	PILRB	ENSG00000121716.20	Lung	T=0.824	C=0.176	0.956153	7.10941e-150
PILRB	rs146873825	rs1636980	chr7:99938864	0.30761	1	PILRB	ENSG00000121716.20	Lung	G=0.824	A=0.176	0.956153	7.10941e-150
PILRB	rs141376982	rs7797025	chr7:99937941	0.394086	0.970145	PILRB	ENSG00000121716.20	Thyroid	A=0.827	G=0.173	0.856126	1.61461e-149
PILRB	rs141376982	rs112622797	chr7:99917416	0.403484	0.985054	PILRB	ENSG00000121716.20	Adipose - Subcutaneous	G=0.826	A=0.174	0.950532	3.31095e-149
PILRB	rs146873825	rs112622797	chr7:99917416	0.311877	1	PILRB	ENSG00000121716.20	Adipose - Subcutaneous	G=0.826	A=0.174	0.950532	3.31095e-149
PILRB	rs141376982	rs112386097	chr7:99979564	0.397936	0.985018	PILRB	ENSG00000121716.20	Lung	C=0.824	G=0.176	0.95258	3.90503e-149
PILRB	rs146873825	rs112386097	chr7:99979564	0.30761	1	PILRB	ENSG00000121716.20	Lung	C=0.824	G=0.176	0.95258	3.90503e-149
PILRB	rs141376982	rs11766917	chr7:99937942	0.399685	0.970216	PILRB	ENSG00000121716.20	Adipose - Subcutaneous	A=0.829	G=0.171	0.92628	3.92402e-149
PILRB	rs141376982	rs112345649	chr7:99937481	0.397936	0.985018	PILRB	ENSG00000121716.20	Lung	A=0.824	G=0.176	0.957236	5.73393e-149
PILRB	rs141376982	rs113261079	chr7:99937803	0.388613	0.970073	PILRB	ENSG00000121716.20	Lung	A=0.825	G=0.175	0.957236	5.73393e-149
PILRB	rs146873825	rs112345649	chr7:99937481	0.30761	1	PILRB	ENSG00000121716.20	Lung	A=0.824	G=0.176	0.957236	5.73393e-149
PILRB	rs146873825	rs113261079	chr7:99937803	0.309731	1	PILRB	ENSG00000121716.20	Lung	A=0.825	G=0.175	0.957236	5.73393e-149
PILRB	rs141376982	rs11761253	chr7:99939321	0.397936	0.985018	PILRB	ENSG00000121716.20	Nerve - Tibial	C=0.824	T=0.176	0.958362	6.69608e-149
PILRB	rs146873825	rs11761253	chr7:99939321	0.30761	1	PILRB	ENSG00000121716.20	Nerve - Tibial	C=0.824	T=0.176	0.958362	6.69608e-149
PILRB	rs141376982	rs111312383	chr7:99905325	0.397936	0.985018	PILRB	ENSG00000121716.20	Nerve - Tibial	C=0.824	T=0.176	0.957829	1.47016e-148
PILRB	rs141376982	rs1063945	chr7:99930447	0.397936	0.985018	PILRB	ENSG00000121716.20	Nerve - Tibial	C=0.824	T=0.176	0.957829	1.47016e-148
PILRB	rs141376982	rs7799932	chr7:99950508	0.397936	0.985018	PILRB	ENSG00000121716.20	Nerve - Tibial	G=0.824	C=0.176	0.957829	1.47016e-148
PILRB	rs141376982	rs78256546	chr7:99952970	0.397936	0.985018	PILRB	ENSG00000121716.20	Nerve - Tibial	A=0.824	G=0.176	0.957829	1.47016e-148
PILRB	rs141376982	rs41280971	chr7:99954457	0.397936	0.985018	PILRB	ENSG00000121716.20	Nerve - Tibial	G=0.824	T=0.176	0.957829	1.47016e-148
PILRB	rs141376982	rs11761426	chr7:99956893	0.397936	0.985018	PILRB	ENSG00000121716.20	Nerve - Tibial	A=0.824	T=0.176	0.957829	1.47016e-148
PILRB	rs141376982	rs5886120	chr7:99957128	0.397936	0.985018	PILRB	ENSG00000121716.20	Nerve - Tibial	CCT=0.824	-=0.176	0.957829	1.47016e-148
PILRB	rs141376982	rs151288400	chr7:99957994	0.397936	0.985018	PILRB	ENSG00000121716.20	Nerve - Tibial	GA=0.824	-=0.176	0.957829	1.47016e-148
PILRB	rs146873825	rs111312383	chr7:99905325	0.30761	1	PILRB	ENSG00000121716.20	Nerve - Tibial	C=0.824	T=0.176	0.957829	1.47016e-148
PILRB	rs146873825	rs1063945	chr7:99930447	0.30761	1	PILRB	ENSG00000121716.20	Nerve - Tibial	C=0.824	T=0.176	0.957829	1.47016e-148
PILRB	rs146873825	rs7799932	chr7:99950508	0.30761	1	PILRB	ENSG00000121716.20	Nerve - Tibial	G=0.824	C=0.176	0.957829	1.47016e-148
PILRB	rs146873825	rs78256546	chr7:99952970	0.30761	1	PILRB	ENSG00000121716.20	Nerve - Tibial	A=0.824	G=0.176	0.957829	1.47016e-148
PILRB	rs146873825	rs41280971	chr7:99954457	0.30761	1	PILRB	ENSG00000121716.20	Nerve - Tibial	G=0.824	T=0.176	0.957829	1.47016e-148
PILRB	rs146873825	rs11761426	chr7:99956893	0.30761	1	PILRB	ENSG00000121716.20	Nerve - Tibial	A=0.824	T=0.176	0.957829	1.47016e-148
PILRB	rs146873825	rs5886120	chr7:99957128	0.30761	1	PILRB	ENSG00000121716.20	Nerve - Tibial	CCT=0.824	-=0.176	0.957829	1.47016e-148
PILRB	rs146873825	rs151288400	chr7:99957994	0.30761	1	PILRB	ENSG00000121716.20	Nerve - Tibial	GA=0.824	-=0.176	0.957829	1.47016e-148
PILRB	rs141376982	rs28680963	chr7:99905475	0.397936	0.985018	PILRB	ENSG00000121716.20	Lung	C=0.824	G=0.176	0.950922	1.49371e-148
PILRB	rs146873825	rs28680963	chr7:99905475	0.30761	1	PILRB	ENSG00000121716.20	Lung	C=0.824	G=0.176	0.950922	1.49371e-148
PILRB	rs141376982	rs112659704	chr7:99922393	0.397936	0.985018	PILRB	ENSG00000121716.20	Adipose - Subcutaneous	T=0.824	C=0.176	0.935087	4.49556e-148
PILRB	rs146873825	rs112659704	chr7:99922393	0.30761	1	PILRB	ENSG00000121716.20	Adipose - Subcutaneous	T=0.824	C=0.176	0.935087	4.49556e-148
PILRB	rs141376982	rs6965207	chr7:99973351	0.397936	0.985018	PILRB	ENSG00000121716.20	Lung	C=0.824	T=0.176	0.95645	6.48506e-148
PILRB	rs146873825	rs6965207	chr7:99973351	0.30761	1	PILRB	ENSG00000121716.20	Lung	C=0.824	T=0.176	0.95645	6.48506e-148
PILRB	rs141376982	rs28401739	chr7:99905684	0.395209	0.985	PILRB	ENSG00000121716.20	Thyroid	A=0.823	G=0.177	0.847627	7.22855e-148
PILRB	rs146873825	rs28401739	chr7:99905684	0.305513	1	PILRB	ENSG00000121716.20	Thyroid	A=0.823	G=0.177	0.847627	7.22855e-148
PILRB	rs141376982	rs150919431	chr7:99926811	0.397936	0.985018	PILRB	ENSG00000121716.20	Skin - Not Sun Exposed (Suprapubic)	C=0.824	T=0.176	0.970942	1.0294e-147
PILRB	rs141376982	rs190448056	chr7:99934192	0.397936	0.985018	PILRB	ENSG00000121716.20	Skin - Not Sun Exposed (Suprapubic)	T=0.824	C=0.176	0.970942	1.0294e-147
PILRB	rs141376982	rs377671442	chr7:99938205	0.397936	0.985018	PILRB	ENSG00000121716.20	Skin - Not Sun Exposed (Suprapubic)	T=0.824	G=0.176	0.970942	1.0294e-147
PILRB	rs141376982	rs113979344	chr7:99946385	0.397936	0.985018	PILRB	ENSG00000121716.20	Skin - Not Sun Exposed (Suprapubic)	C=0.824	G=0.176	0.970942	1.0294e-147
PILRB	rs141376982	rs75636500	chr7:99947657	0.397936	0.985018	PILRB	ENSG00000121716.20	Skin - Not Sun Exposed (Suprapubic)	C=0.824	G=0.176	0.970942	1.0294e-147
PILRB	rs141376982	rs76798830	chr7:99952828	0.388613	0.970073	PILRB	ENSG00000121716.20	Skin - Not Sun Exposed (Suprapubic)	C=0.825	T=0.175	0.970942	1.0294e-147
PILRB	rs141376982	rs6946768	chr7:99954393	0.397936	0.985018	PILRB	ENSG00000121716.20	Skin - Not Sun Exposed (Suprapubic)	G=0.824	A=0.176	0.970942	1.0294e-147
PILRB	rs146873825	rs150919431	chr7:99926811	0.30761	1	PILRB	ENSG00000121716.20	Skin - Not Sun Exposed (Suprapubic)	C=0.824	T=0.176	0.970942	1.0294e-147
PILRB	rs146873825	rs190448056	chr7:99934192	0.30761	1	PILRB	ENSG00000121716.20	Skin - Not Sun Exposed (Suprapubic)	T=0.824	C=0.176	0.970942	1.0294e-147
PILRB	rs146873825	rs377671442	chr7:99938205	0.30761	1	PILRB	ENSG00000121716.20	Skin - Not Sun Exposed (Suprapubic)	T=0.824	G=0.176	0.970942	1.0294e-147
PILRB	rs146873825	rs113979344	chr7:99946385	0.30761	1	PILRB	ENSG00000121716.20	Skin - Not Sun Exposed (Suprapubic)	C=0.824	G=0.176	0.970942	1.0294e-147
PILRB	rs146873825	rs75636500	chr7:99947657	0.30761	1	PILRB	ENSG00000121716.20	Skin - Not Sun Exposed (Suprapubic)	C=0.824	G=0.176	0.970942	1.0294e-147
PILRB	rs146873825	rs76798830	chr7:99952828	0.309731	1	PILRB	ENSG00000121716.20	Skin - Not Sun Exposed (Suprapubic)	C=0.825	T=0.175	0.970942	1.0294e-147
PILRB	rs146873825	rs6946768	chr7:99954393	0.30761	1	PILRB	ENSG00000121716.20	Skin - Not Sun Exposed (Suprapubic)	G=0.824	A=0.176	0.970942	1.0294e-147
PILRB	rs141376982	rs73401450	chr7:99981859	0.397936	0.985018	PILRB	ENSG00000121716.20	Adipose - Subcutaneous	G=0.824	C=0.176	0.906963	1.4618e-147
PILRB	rs146873825	rs73401450	chr7:99981859	0.30761	1	PILRB	ENSG00000121716.20	Adipose - Subcutaneous	G=0.824	C=0.176	0.906963	1.4618e-147
PILRB	rs141376982	rs6945952	chr7:99981775	0.397936	0.985018	PILRB	ENSG00000121716.20	Adipose - Subcutaneous	A=0.824	G=0.176	0.906325	2.14913e-147
PILRB	rs141376982	rs73401451	chr7:99981895	0.397936	0.985018	PILRB	ENSG00000121716.20	Adipose - Subcutaneous	T=0.824	C=0.176	0.906325	2.14913e-147
PILRB	rs146873825	rs6945952	chr7:99981775	0.30761	1	PILRB	ENSG00000121716.20	Adipose - Subcutaneous	A=0.824	G=0.176	0.906325	2.14913e-147
PILRB	rs146873825	rs73401451	chr7:99981895	0.30761	1	PILRB	ENSG00000121716.20	Adipose - Subcutaneous	T=0.824	C=0.176	0.906325	2.14913e-147
PILRB	rs141376982	rs73401450	chr7:99981859	0.397936	0.985018	PILRB	ENSG00000121716.20	Lung	G=0.824	C=0.176	0.943349	2.43003e-147
PILRB	rs146873825	rs73401450	chr7:99981859	0.30761	1	PILRB	ENSG00000121716.20	Lung	G=0.824	C=0.176	0.943349	2.43003e-147
PILRB	rs141376982	rs7792525	chr7:99972122	0.397936	0.985018	PILRB	ENSG00000121716.20	Lung	A=0.824	G=0.176	0.954495	3.86011e-147
PILRB	rs146873825	rs7792525	chr7:99972122	0.30761	1	PILRB	ENSG00000121716.20	Lung	A=0.824	G=0.176	0.954495	3.86011e-147
PILRB	rs141376982	rs11284139	chr7:99965328	0.397936	0.985018	PILRB	ENSG00000121716.20	Lung	A=0.824	-=0.176	0.957149	6.88954e-147
PILRB	rs146873825	rs11284139	chr7:99965328	0.30761	1	PILRB	ENSG00000121716.20	Lung	A=0.824	-=0.176	0.957149	6.88954e-147
PILRB	rs141376982	rs7792525	chr7:99972122	0.397936	0.985018	PILRB	ENSG00000121716.20	Adipose - Subcutaneous	A=0.824	G=0.176	0.92166	3.90791e-146
PILRB	rs146873825	rs7792525	chr7:99972122	0.30761	1	PILRB	ENSG00000121716.20	Adipose - Subcutaneous	A=0.824	G=0.176	0.92166	3.90791e-146
PILRB	rs141376982	rs11771936	chr7:99943283	0.395209	0.985	PILRB	ENSG00000121716.20	Adipose - Subcutaneous	A=0.823	G=0.177	0.925763	7.12936e-146
PILRB	rs146873825	rs11771936	chr7:99943283	0.305513	1	PILRB	ENSG00000121716.20	Adipose - Subcutaneous	A=0.823	G=0.177	0.925763	7.12936e-146
PILRB	rs141376982	rs28680963	chr7:99905475	0.397936	0.985018	PILRB	ENSG00000121716.20	Nerve - Tibial	C=0.824	G=0.176	0.948915	2.87256e-145
PILRB	rs146873825	rs28680963	chr7:99905475	0.30761	1	PILRB	ENSG00000121716.20	Nerve - Tibial	C=0.824	G=0.176	0.948915	2.87256e-145
PILRB	rs141376982	rs6955367	chr7:99961194	0.392512	0.984982	PILRB	ENSG00000121716.20	Adipose - Subcutaneous	A=0.822	G=0.178	0.869464	4.38239e-145
PILRB	rs141376982	rs11768967	chr7:99967644	0.392512	0.984982	PILRB	ENSG00000121716.20	Adipose - Subcutaneous	G=0.822	A=0.178	0.869464	4.38239e-145
PILRB	rs141376982	rs7792959	chr7:99972403	0.392512	0.984982	PILRB	ENSG00000121716.20	Adipose - Subcutaneous	C=0.822	T=0.178	0.869464	4.38239e-145
PILRB	rs146873825	rs6955367	chr7:99961194	0.30344	1	PILRB	ENSG00000121716.20	Adipose - Subcutaneous	A=0.822	G=0.178	0.869464	4.38239e-145
PILRB	rs146873825	rs11768967	chr7:99967644	0.30344	1	PILRB	ENSG00000121716.20	Adipose - Subcutaneous	G=0.822	A=0.178	0.869464	4.38239e-145
PILRB	rs146873825	rs7792959	chr7:99972403	0.30344	1	PILRB	ENSG00000121716.20	Adipose - Subcutaneous	C=0.822	T=0.178	0.869464	4.38239e-145
PILRB	rs141376982	rs3991498	chr7:99904969	0.397936	0.985018	PILRB	ENSG00000121716.20	Nerve - Tibial	A=0.824	G=0.176	0.951273	8.77328e-145
PILRB	rs141376982	rs117787328	chr7:99926308	0.397936	0.985018	PILRB	ENSG00000121716.20	Nerve - Tibial	T=0.824	C=0.176	0.951273	8.77328e-145
PILRB	rs141376982	rs1636980	chr7:99938864	0.397936	0.985018	PILRB	ENSG00000121716.20	Nerve - Tibial	G=0.824	A=0.176	0.951273	8.77328e-145
PILRB	rs141376982	rs7795656	chr7:99950297	0.397936	0.985018	PILRB	ENSG00000121716.20	Nerve - Tibial	A=0.824	T=0.176	0.951273	8.77328e-145
PILRB	rs146873825	rs3991498	chr7:99904969	0.30761	1	PILRB	ENSG00000121716.20	Nerve - Tibial	A=0.824	G=0.176	0.951273	8.77328e-145
PILRB	rs146873825	rs117787328	chr7:99926308	0.30761	1	PILRB	ENSG00000121716.20	Nerve - Tibial	T=0.824	C=0.176	0.951273	8.77328e-145
PILRB	rs146873825	rs1636980	chr7:99938864	0.30761	1	PILRB	ENSG00000121716.20	Nerve - Tibial	G=0.824	A=0.176	0.951273	8.77328e-145
PILRB	rs146873825	rs7795656	chr7:99950297	0.30761	1	PILRB	ENSG00000121716.20	Nerve - Tibial	A=0.824	T=0.176	0.951273	8.77328e-145
PILRB	rs141376982	rs57275596	chr7:99968489	0.392512	0.984982	PILRB	ENSG00000121716.20	Adipose - Subcutaneous	-=0.822	CT=0.178	0.868624	9.20928e-145
PILRB	rs146873825	rs57275596	chr7:99968489	0.30344	1	PILRB	ENSG00000121716.20	Adipose - Subcutaneous	-=0.822	CT=0.178	0.868624	9.20928e-145
PILRB	rs141376982	rs111689538	chr7:99906300	0.391334	0.970109	PILRB	ENSG00000121716.20	Skin - Not Sun Exposed (Suprapubic)	C=0.826	T=0.174	0.960959	1.0826e-144
PILRB	rs141376982	rs11766917	chr7:99937942	0.399685	0.970216	PILRB	ENSG00000121716.20	Lung	A=0.829	G=0.171	0.951142	1.68505e-144
PILRB	rs141376982	rs112386097	chr7:99979564	0.397936	0.985018	PILRB	ENSG00000121716.20	Nerve - Tibial	C=0.824	G=0.176	0.944836	3.64583e-144
PILRB	rs146873825	rs112386097	chr7:99979564	0.30761	1	PILRB	ENSG00000121716.20	Nerve - Tibial	C=0.824	G=0.176	0.944836	3.64583e-144
PILRB	rs141376982	rs147248866	chr7:99897475	0.397936	0.985018	PILRB	ENSG00000121716.20	Lung	C=0.824	T=0.176	0.95751	3.92616e-144
PILRB	rs146873825	rs147248866	chr7:99897475	0.30761	1	PILRB	ENSG00000121716.20	Lung	C=0.824	T=0.176	0.95751	3.92616e-144
PILRB	rs141376982	rs77861211	chr7:99962096	0.397936	0.985018	PILRB	ENSG00000121716.20	Nerve - Tibial	T=0.824	C=0.176	0.951002	5.12656e-144
PILRB	rs141376982	rs11769057	chr7:99964661	0.397936	0.985018	PILRB	ENSG00000121716.20	Nerve - Tibial	A=0.824	G=0.176	0.951002	5.12656e-144
PILRB	rs141376982	rs11768933	chr7:99967737	0.397936	0.985018	PILRB	ENSG00000121716.20	Nerve - Tibial	C=0.824	T=0.176	0.951002	5.12656e-144
PILRB	rs141376982	rs6948685	chr7:99970188	0.395209	0.985	PILRB	ENSG00000121716.20	Nerve - Tibial	C=0.823	T=0.177	0.951002	5.12656e-144
PILRB	rs141376982	rs6965207	chr7:99973351	0.397936	0.985018	PILRB	ENSG00000121716.20	Nerve - Tibial	C=0.824	T=0.176	0.951002	5.12656e-144
PILRB	rs141376982	rs6975563	chr7:99974968	0.397936	0.985018	PILRB	ENSG00000121716.20	Nerve - Tibial	G=0.824	A=0.176	0.951002	5.12656e-144
PILRB	rs146873825	rs77861211	chr7:99962096	0.30761	1	PILRB	ENSG00000121716.20	Nerve - Tibial	T=0.824	C=0.176	0.951002	5.12656e-144
PILRB	rs146873825	rs11769057	chr7:99964661	0.30761	1	PILRB	ENSG00000121716.20	Nerve - Tibial	A=0.824	G=0.176	0.951002	5.12656e-144
PILRB	rs146873825	rs11768933	chr7:99967737	0.30761	1	PILRB	ENSG00000121716.20	Nerve - Tibial	C=0.824	T=0.176	0.951002	5.12656e-144
PILRB	rs146873825	rs6948685	chr7:99970188	0.305513	1	PILRB	ENSG00000121716.20	Nerve - Tibial	C=0.823	T=0.177	0.951002	5.12656e-144
PILRB	rs146873825	rs6965207	chr7:99973351	0.30761	1	PILRB	ENSG00000121716.20	Nerve - Tibial	C=0.824	T=0.176	0.951002	5.12656e-144
PILRB	rs146873825	rs6975563	chr7:99974968	0.30761	1	PILRB	ENSG00000121716.20	Nerve - Tibial	G=0.824	A=0.176	0.951002	5.12656e-144
PILRB	rs141376982	rs11765869	chr7:99964789	0.397936	0.985018	PILRB	ENSG00000121716.20	Skin - Not Sun Exposed (Suprapubic)	T=0.824	G=0.176	0.966298	6.08645e-144
PILRB	rs141376982	rs705866	chr7:99965285	0.397936	0.985018	PILRB	ENSG00000121716.20	Skin - Not Sun Exposed (Suprapubic)	T=0.824	C=0.176	0.966298	6.08645e-144
PILRB	rs141376982	rs6965458	chr7:99973402	0.397936	0.985018	PILRB	ENSG00000121716.20	Skin - Not Sun Exposed (Suprapubic)	G=0.824	A=0.176	0.966298	6.08645e-144
PILRB	rs141376982	rs1964242	chr7:99976703	0.397936	0.985018	PILRB	ENSG00000121716.20	Skin - Not Sun Exposed (Suprapubic)	G=0.824	A=0.176	0.966298	6.08645e-144
PILRB	rs146873825	rs11765869	chr7:99964789	0.30761	1	PILRB	ENSG00000121716.20	Skin - Not Sun Exposed (Suprapubic)	T=0.824	G=0.176	0.966298	6.08645e-144
PILRB	rs146873825	rs705866	chr7:99965285	0.30761	1	PILRB	ENSG00000121716.20	Skin - Not Sun Exposed (Suprapubic)	T=0.824	C=0.176	0.966298	6.08645e-144
PILRB	rs146873825	rs6965458	chr7:99973402	0.30761	1	PILRB	ENSG00000121716.20	Skin - Not Sun Exposed (Suprapubic)	G=0.824	A=0.176	0.966298	6.08645e-144
PILRB	rs146873825	rs1964242	chr7:99976703	0.30761	1	PILRB	ENSG00000121716.20	Skin - Not Sun Exposed (Suprapubic)	G=0.824	A=0.176	0.966298	6.08645e-144
PILRB	rs141376982	rs28495773	chr7:99943583	0.400694	0.985036	PILRB	ENSG00000121716.20	Thyroid	A=0.825	T=0.175	0.927831	7.23243e-144
PILRB	rs146873825	rs28495773	chr7:99943583	0.309731	1	PILRB	ENSG00000121716.20	Thyroid	A=0.825	T=0.175	0.927831	7.23243e-144
PILRB	rs141376982	rs6945952	chr7:99981775	0.397936	0.985018	PILRB	ENSG00000121716.20	Lung	A=0.824	G=0.176	0.937322	7.92959e-144
PILRB	rs141376982	rs73401451	chr7:99981895	0.397936	0.985018	PILRB	ENSG00000121716.20	Lung	T=0.824	C=0.176	0.937322	7.92959e-144
PILRB	rs146873825	rs6945952	chr7:99981775	0.30761	1	PILRB	ENSG00000121716.20	Lung	A=0.824	G=0.176	0.937322	7.92959e-144
PILRB	rs146873825	rs73401451	chr7:99981895	0.30761	1	PILRB	ENSG00000121716.20	Lung	T=0.824	C=0.176	0.937322	7.92959e-144
PILRB	rs141376982	rs112659704	chr7:99922393	0.397936	0.985018	PILRB	ENSG00000121716.20	Esophagus - Mucosa	T=0.824	C=0.176	0.910762	7.96396e-144
PILRB	rs146873825	rs112659704	chr7:99922393	0.30761	1	PILRB	ENSG00000121716.20	Esophagus - Mucosa	T=0.824	C=0.176	0.910762	7.96396e-144
PILRB	rs141376982	rs11761253	chr7:99939321	0.397936	0.985018	PILRB	ENSG00000121716.20	Esophagus - Mucosa	C=0.824	T=0.176	0.892931	3.52542e-143
PILRB	rs146873825	rs11761253	chr7:99939321	0.30761	1	PILRB	ENSG00000121716.20	Esophagus - Mucosa	C=0.824	T=0.176	0.892931	3.52542e-143
PILRB	rs141376982	rs6955367	chr7:99961194	0.392512	0.984982	PILRB	ENSG00000121716.20	Nerve - Tibial	A=0.822	G=0.178	0.915225	3.89253e-143
PILRB	rs141376982	rs11768967	chr7:99967644	0.392512	0.984982	PILRB	ENSG00000121716.20	Nerve - Tibial	G=0.822	A=0.178	0.915225	3.89253e-143
PILRB	rs141376982	rs57275596	chr7:99968489	0.392512	0.984982	PILRB	ENSG00000121716.20	Nerve - Tibial	-=0.822	CT=0.178	0.915225	3.89253e-143
PILRB	rs146873825	rs6955367	chr7:99961194	0.30344	1	PILRB	ENSG00000121716.20	Nerve - Tibial	A=0.822	G=0.178	0.915225	3.89253e-143
PILRB	rs146873825	rs11768967	chr7:99967644	0.30344	1	PILRB	ENSG00000121716.20	Nerve - Tibial	G=0.822	A=0.178	0.915225	3.89253e-143
PILRB	rs146873825	rs57275596	chr7:99968489	0.30344	1	PILRB	ENSG00000121716.20	Nerve - Tibial	-=0.822	CT=0.178	0.915225	3.89253e-143
PILRB	rs141376982	rs7795805	chr7:99950408	0.395209	0.985	PILRB	ENSG00000121716.20	Adipose - Subcutaneous	A=0.823	G=0.177	0.861437	4.25941e-143
PILRB	rs141376982	rs559354079	chr7:99950418	0.395209	0.985	PILRB	ENSG00000121716.20	Adipose - Subcutaneous	T=0.823	C=0.177	0.861437	4.25941e-143
PILRB	rs141376982	rs7799894	chr7:99950427	0.395209	0.985	PILRB	ENSG00000121716.20	Adipose - Subcutaneous	G=0.823	T=0.177	0.861437	4.25941e-143
PILRB	rs141376982	rs7799901	chr7:99950450	0.392512	0.984982	PILRB	ENSG00000121716.20	Adipose - Subcutaneous	G=0.822	A=0.178	0.861437	4.25941e-143
PILRB	rs146873825	rs7799901	chr7:99950450	0.30344	1	PILRB	ENSG00000121716.20	Adipose - Subcutaneous	G=0.822	A=0.178	0.861437	4.25941e-143
PILRB	rs141376982	rs7797025	chr7:99937941	0.394086	0.970145	PILRB	ENSG00000121716.20	Adipose - Subcutaneous	A=0.827	G=0.173	0.865609	2.30561e-142
PILRB	rs141376982	rs1059129	chr7:99926522	0.395209	0.985	PILRB	ENSG00000121716.20	Adipose - Subcutaneous	A=0.823	G=0.177	0.859504	2.42658e-142
PILRB	rs141376982	rs7786844	chr7:99934008	0.392512	0.984982	PILRB	ENSG00000121716.20	Adipose - Subcutaneous	T=0.822	G=0.178	0.859504	2.42658e-142
PILRB	rs141376982	rs3873746	chr7:99935097	0.389845	0.984964	PILRB	ENSG00000121716.20	Adipose - Subcutaneous	G=0.821	A=0.179	0.859504	2.42658e-142
PILRB	rs141376982	rs6979910	chr7:99940630	0.392512	0.984982	PILRB	ENSG00000121716.20	Adipose - Subcutaneous	A=0.822	C=0.178	0.859504	2.42658e-142
PILRB	rs146873825	rs1059129	chr7:99926522	0.305513	1	PILRB	ENSG00000121716.20	Adipose - Subcutaneous	A=0.823	G=0.177	0.859504	2.42658e-142
PILRB	rs146873825	rs7786844	chr7:99934008	0.30344	1	PILRB	ENSG00000121716.20	Adipose - Subcutaneous	T=0.822	G=0.178	0.859504	2.42658e-142
PILRB	rs146873825	rs3873746	chr7:99935097	0.301389	1	PILRB	ENSG00000121716.20	Adipose - Subcutaneous	G=0.821	A=0.179	0.859504	2.42658e-142
PILRB	rs146873825	rs6979910	chr7:99940630	0.30344	1	PILRB	ENSG00000121716.20	Adipose - Subcutaneous	A=0.822	C=0.178	0.859504	2.42658e-142
PILRB	rs141376982	rs111312383	chr7:99905325	0.397936	0.985018	PILRB	ENSG00000121716.20	Esophagus - Mucosa	C=0.824	T=0.176	0.888628	3.23499e-142
PILRB	rs141376982	rs1063945	chr7:99930447	0.397936	0.985018	PILRB	ENSG00000121716.20	Esophagus - Mucosa	C=0.824	T=0.176	0.888628	3.23499e-142
PILRB	rs141376982	rs7799932	chr7:99950508	0.397936	0.985018	PILRB	ENSG00000121716.20	Esophagus - Mucosa	G=0.824	C=0.176	0.888628	3.23499e-142
PILRB	rs141376982	rs78256546	chr7:99952970	0.397936	0.985018	PILRB	ENSG00000121716.20	Esophagus - Mucosa	A=0.824	G=0.176	0.888628	3.23499e-142
PILRB	rs141376982	rs41280971	chr7:99954457	0.397936	0.985018	PILRB	ENSG00000121716.20	Esophagus - Mucosa	G=0.824	T=0.176	0.888628	3.23499e-142
PILRB	rs141376982	rs11761426	chr7:99956893	0.397936	0.985018	PILRB	ENSG00000121716.20	Esophagus - Mucosa	A=0.824	T=0.176	0.888628	3.23499e-142
PILRB	rs141376982	rs5886120	chr7:99957128	0.397936	0.985018	PILRB	ENSG00000121716.20	Esophagus - Mucosa	CCT=0.824	-=0.176	0.888628	3.23499e-142
PILRB	rs141376982	rs151288400	chr7:99957994	0.397936	0.985018	PILRB	ENSG00000121716.20	Esophagus - Mucosa	GA=0.824	-=0.176	0.888628	3.23499e-142
PILRB	rs146873825	rs111312383	chr7:99905325	0.30761	1	PILRB	ENSG00000121716.20	Esophagus - Mucosa	C=0.824	T=0.176	0.888628	3.23499e-142
PILRB	rs146873825	rs1063945	chr7:99930447	0.30761	1	PILRB	ENSG00000121716.20	Esophagus - Mucosa	C=0.824	T=0.176	0.888628	3.23499e-142
PILRB	rs146873825	rs7799932	chr7:99950508	0.30761	1	PILRB	ENSG00000121716.20	Esophagus - Mucosa	G=0.824	C=0.176	0.888628	3.23499e-142
PILRB	rs146873825	rs78256546	chr7:99952970	0.30761	1	PILRB	ENSG00000121716.20	Esophagus - Mucosa	A=0.824	G=0.176	0.888628	3.23499e-142
PILRB	rs146873825	rs41280971	chr7:99954457	0.30761	1	PILRB	ENSG00000121716.20	Esophagus - Mucosa	G=0.824	T=0.176	0.888628	3.23499e-142
PILRB	rs146873825	rs11761426	chr7:99956893	0.30761	1	PILRB	ENSG00000121716.20	Esophagus - Mucosa	A=0.824	T=0.176	0.888628	3.23499e-142
PILRB	rs146873825	rs5886120	chr7:99957128	0.30761	1	PILRB	ENSG00000121716.20	Esophagus - Mucosa	CCT=0.824	-=0.176	0.888628	3.23499e-142
PILRB	rs146873825	rs151288400	chr7:99957994	0.30761	1	PILRB	ENSG00000121716.20	Esophagus - Mucosa	GA=0.824	-=0.176	0.888628	3.23499e-142
PILRB	rs141376982	rs6975660	chr7:99975266	0.392512	0.984982	PILRB	ENSG00000121716.20	Adipose - Subcutaneous	A=0.822	G=0.178	0.861068	3.31384e-142
PILRB	rs146873825	rs6975660	chr7:99975266	0.30344	1	PILRB	ENSG00000121716.20	Adipose - Subcutaneous	A=0.822	G=0.178	0.861068	3.31384e-142
PILRB	rs141376982	rs7797025	chr7:99937941	0.394086	0.970145	PILRB	ENSG00000121716.20	Nerve - Tibial	A=0.827	G=0.173	0.913921	4.50915e-142
PILRB	rs141376982	rs112659704	chr7:99922393	0.397936	0.985018	PILRB	ENSG00000121716.20	Nerve - Tibial	T=0.824	C=0.176	0.977802	4.81823e-142
PILRB	rs146873825	rs112659704	chr7:99922393	0.30761	1	PILRB	ENSG00000121716.20	Nerve - Tibial	T=0.824	C=0.176	0.977802	4.81823e-142
PILRB	rs141376982	rs111344110	chr7:99895309	0.397936	0.985018	PILRB	ENSG00000121716.20	Nerve - Tibial	C=0.824	G=0.176	0.946334	8.182e-142
PILRB	rs146873825	rs111344110	chr7:99895309	0.30761	1	PILRB	ENSG00000121716.20	Nerve - Tibial	C=0.824	G=0.176	0.946334	8.182e-142
PILRB	rs141376982	rs7795805	chr7:99950408	0.395209	0.985	PILRB	ENSG00000121716.20	Nerve - Tibial	A=0.823	G=0.177	0.905703	9.34722e-142
PILRB	rs141376982	rs559354079	chr7:99950418	0.395209	0.985	PILRB	ENSG00000121716.20	Nerve - Tibial	T=0.823	C=0.177	0.905703	9.34722e-142
PILRB	rs141376982	rs7799894	chr7:99950427	0.395209	0.985	PILRB	ENSG00000121716.20	Nerve - Tibial	G=0.823	T=0.177	0.905703	9.34722e-142
PILRB	rs141376982	rs7799901	chr7:99950450	0.392512	0.984982	PILRB	ENSG00000121716.20	Nerve - Tibial	G=0.822	A=0.178	0.905703	9.34722e-142
PILRB	rs146873825	rs7799901	chr7:99950450	0.30344	1	PILRB	ENSG00000121716.20	Nerve - Tibial	G=0.822	A=0.178	0.905703	9.34722e-142
PILRB	rs141376982	rs112345649	chr7:99937481	0.397936	0.985018	PILRB	ENSG00000121716.20	Nerve - Tibial	A=0.824	G=0.176	0.952245	9.39484e-142
PILRB	rs141376982	rs113261079	chr7:99937803	0.388613	0.970073	PILRB	ENSG00000121716.20	Nerve - Tibial	A=0.825	G=0.175	0.952245	9.39484e-142
PILRB	rs141376982	rs7341507	chr7:99951315	0.397936	0.985018	PILRB	ENSG00000121716.20	Nerve - Tibial	A=0.824	G=0.176	0.952245	9.39484e-142
PILRB	rs141376982	rs3087502	chr7:99955364	0.397936	0.985018	PILRB	ENSG00000121716.20	Nerve - Tibial	G=0.824	A=0.176	0.952245	9.39484e-142
PILRB	rs141376982	rs61735533	chr7:99955866	0.397936	0.985018	PILRB	ENSG00000121716.20	Nerve - Tibial	G=0.824	A=0.176	0.952245	9.39484e-142
PILRB	rs146873825	rs112345649	chr7:99937481	0.30761	1	PILRB	ENSG00000121716.20	Nerve - Tibial	A=0.824	G=0.176	0.952245	9.39484e-142
PILRB	rs146873825	rs113261079	chr7:99937803	0.309731	1	PILRB	ENSG00000121716.20	Nerve - Tibial	A=0.825	G=0.175	0.952245	9.39484e-142
PILRB	rs146873825	rs7341507	chr7:99951315	0.30761	1	PILRB	ENSG00000121716.20	Nerve - Tibial	A=0.824	G=0.176	0.952245	9.39484e-142
PILRB	rs146873825	rs3087502	chr7:99955364	0.30761	1	PILRB	ENSG00000121716.20	Nerve - Tibial	G=0.824	A=0.176	0.952245	9.39484e-142
PILRB	rs146873825	rs61735533	chr7:99955866	0.30761	1	PILRB	ENSG00000121716.20	Nerve - Tibial	G=0.824	A=0.176	0.952245	9.39484e-142
PILRB	rs141376982	rs113979344	chr7:99946385	0.397936	0.985018	PILRB	ENSG00000121716.20	Artery - Tibial	C=0.824	G=0.176	0.97927	1.79941e-141
PILRB	rs141376982	rs76798830	chr7:99952828	0.388613	0.970073	PILRB	ENSG00000121716.20	Artery - Tibial	C=0.825	T=0.175	0.97927	1.79941e-141
PILRB	rs141376982	rs6946768	chr7:99954393	0.397936	0.985018	PILRB	ENSG00000121716.20	Artery - Tibial	G=0.824	A=0.176	0.97927	1.79941e-141
PILRB	rs146873825	rs113979344	chr7:99946385	0.30761	1	PILRB	ENSG00000121716.20	Artery - Tibial	C=0.824	G=0.176	0.97927	1.79941e-141
PILRB	rs146873825	rs76798830	chr7:99952828	0.309731	1	PILRB	ENSG00000121716.20	Artery - Tibial	C=0.825	T=0.175	0.97927	1.79941e-141
PILRB	rs146873825	rs6946768	chr7:99954393	0.30761	1	PILRB	ENSG00000121716.20	Artery - Tibial	G=0.824	A=0.176	0.97927	1.79941e-141
PILRB	rs141376982	rs2108269	chr7:99980104	0.392512	0.984982	PILRB	ENSG00000121716.20	Adipose - Subcutaneous	T=0.822	C=0.178	0.859119	1.87614e-141
PILRB	rs146873825	rs2108269	chr7:99980104	0.30344	1	PILRB	ENSG00000121716.20	Adipose - Subcutaneous	T=0.822	C=0.178	0.859119	1.87614e-141
PILRB	rs141376982	rs6945952	chr7:99981775	0.397936	0.985018	PILRB	ENSG00000121716.20	Nerve - Tibial	A=0.824	G=0.176	0.934405	2.37884e-141
PILRB	rs141376982	rs73401450	chr7:99981859	0.397936	0.985018	PILRB	ENSG00000121716.20	Nerve - Tibial	G=0.824	C=0.176	0.934405	2.37884e-141
PILRB	rs141376982	rs73401451	chr7:99981895	0.397936	0.985018	PILRB	ENSG00000121716.20	Nerve - Tibial	T=0.824	C=0.176	0.934405	2.37884e-141
PILRB	rs146873825	rs6945952	chr7:99981775	0.30761	1	PILRB	ENSG00000121716.20	Nerve - Tibial	A=0.824	G=0.176	0.934405	2.37884e-141
PILRB	rs146873825	rs73401450	chr7:99981859	0.30761	1	PILRB	ENSG00000121716.20	Nerve - Tibial	G=0.824	C=0.176	0.934405	2.37884e-141
PILRB	rs146873825	rs73401451	chr7:99981895	0.30761	1	PILRB	ENSG00000121716.20	Nerve - Tibial	T=0.824	C=0.176	0.934405	2.37884e-141
PILRB	rs141376982	rs111312383	chr7:99905325	0.397936	0.985018	PILRB	ENSG00000121716.20	Skin - Not Sun Exposed (Suprapubic)	C=0.824	T=0.176	0.936521	2.41935e-141
PILRB	rs141376982	rs1063945	chr7:99930447	0.397936	0.985018	PILRB	ENSG00000121716.20	Skin - Not Sun Exposed (Suprapubic)	C=0.824	T=0.176	0.936521	2.41935e-141
PILRB	rs141376982	rs11761253	chr7:99939321	0.397936	0.985018	PILRB	ENSG00000121716.20	Skin - Not Sun Exposed (Suprapubic)	C=0.824	T=0.176	0.936521	2.41935e-141
PILRB	rs141376982	rs7799932	chr7:99950508	0.397936	0.985018	PILRB	ENSG00000121716.20	Skin - Not Sun Exposed (Suprapubic)	G=0.824	C=0.176	0.936521	2.41935e-141
PILRB	rs141376982	rs78256546	chr7:99952970	0.397936	0.985018	PILRB	ENSG00000121716.20	Skin - Not Sun Exposed (Suprapubic)	A=0.824	G=0.176	0.936521	2.41935e-141
PILRB	rs141376982	rs41280971	chr7:99954457	0.397936	0.985018	PILRB	ENSG00000121716.20	Skin - Not Sun Exposed (Suprapubic)	G=0.824	T=0.176	0.936521	2.41935e-141
PILRB	rs141376982	rs11761426	chr7:99956893	0.397936	0.985018	PILRB	ENSG00000121716.20	Skin - Not Sun Exposed (Suprapubic)	A=0.824	T=0.176	0.936521	2.41935e-141
PILRB	rs141376982	rs5886120	chr7:99957128	0.397936	0.985018	PILRB	ENSG00000121716.20	Skin - Not Sun Exposed (Suprapubic)	CCT=0.824	-=0.176	0.936521	2.41935e-141
PILRB	rs141376982	rs151288400	chr7:99957994	0.397936	0.985018	PILRB	ENSG00000121716.20	Skin - Not Sun Exposed (Suprapubic)	GA=0.824	-=0.176	0.936521	2.41935e-141
PILRB	rs146873825	rs111312383	chr7:99905325	0.30761	1	PILRB	ENSG00000121716.20	Skin - Not Sun Exposed (Suprapubic)	C=0.824	T=0.176	0.936521	2.41935e-141
PILRB	rs146873825	rs1063945	chr7:99930447	0.30761	1	PILRB	ENSG00000121716.20	Skin - Not Sun Exposed (Suprapubic)	C=0.824	T=0.176	0.936521	2.41935e-141
PILRB	rs146873825	rs11761253	chr7:99939321	0.30761	1	PILRB	ENSG00000121716.20	Skin - Not Sun Exposed (Suprapubic)	C=0.824	T=0.176	0.936521	2.41935e-141
PILRB	rs146873825	rs7799932	chr7:99950508	0.30761	1	PILRB	ENSG00000121716.20	Skin - Not Sun Exposed (Suprapubic)	G=0.824	C=0.176	0.936521	2.41935e-141
PILRB	rs146873825	rs78256546	chr7:99952970	0.30761	1	PILRB	ENSG00000121716.20	Skin - Not Sun Exposed (Suprapubic)	A=0.824	G=0.176	0.936521	2.41935e-141
PILRB	rs146873825	rs41280971	chr7:99954457	0.30761	1	PILRB	ENSG00000121716.20	Skin - Not Sun Exposed (Suprapubic)	G=0.824	T=0.176	0.936521	2.41935e-141
PILRB	rs146873825	rs11761426	chr7:99956893	0.30761	1	PILRB	ENSG00000121716.20	Skin - Not Sun Exposed (Suprapubic)	A=0.824	T=0.176	0.936521	2.41935e-141
PILRB	rs146873825	rs5886120	chr7:99957128	0.30761	1	PILRB	ENSG00000121716.20	Skin - Not Sun Exposed (Suprapubic)	CCT=0.824	-=0.176	0.936521	2.41935e-141
PILRB	rs146873825	rs151288400	chr7:99957994	0.30761	1	PILRB	ENSG00000121716.20	Skin - Not Sun Exposed (Suprapubic)	GA=0.824	-=0.176	0.936521	2.41935e-141
PILRB	rs141376982	rs6975660	chr7:99975266	0.392512	0.984982	PILRB	ENSG00000121716.20	Nerve - Tibial	A=0.822	G=0.178	0.905135	6.09811e-141
PILRB	rs146873825	rs6975660	chr7:99975266	0.30344	1	PILRB	ENSG00000121716.20	Nerve - Tibial	A=0.822	G=0.178	0.905135	6.09811e-141
PILRB	rs141376982	rs113387325	chr7:99913146	0.391334	0.970109	PILRB	ENSG00000121716.20	Artery - Tibial	G=0.826	T=0.174	0.983218	6.37792e-141
PILRB	rs141376982	rs111344110	chr7:99895309	0.397936	0.985018	PILRB	ENSG00000121716.20	Esophagus - Mucosa	C=0.824	G=0.176	0.884275	1.21601e-140
PILRB	rs146873825	rs111344110	chr7:99895309	0.30761	1	PILRB	ENSG00000121716.20	Esophagus - Mucosa	C=0.824	G=0.176	0.884275	1.21601e-140
PILRB	rs141376982	rs7792959	chr7:99972403	0.392512	0.984982	PILRB	ENSG00000121716.20	Nerve - Tibial	C=0.822	T=0.178	0.910681	1.55676e-140
PILRB	rs146873825	rs7792959	chr7:99972403	0.30344	1	PILRB	ENSG00000121716.20	Nerve - Tibial	C=0.822	T=0.178	0.910681	1.55676e-140
PILRB	rs141376982	rs11766917	chr7:99937942	0.399685	0.970216	PILRB	ENSG00000121716.20	Nerve - Tibial	A=0.829	G=0.171	0.951985	2.25319e-140
PILRB	rs141376982	rs28495773	chr7:99943583	0.400694	0.985036	PILRB	ENSG00000121716.20	Adipose - Subcutaneous	A=0.825	T=0.175	0.93506	2.48553e-140
PILRB	rs146873825	rs28495773	chr7:99943583	0.309731	1	PILRB	ENSG00000121716.20	Adipose - Subcutaneous	A=0.825	T=0.175	0.93506	2.48553e-140
PILRB	rs141376982	rs7786844	chr7:99934008	0.392512	0.984982	PILRB	ENSG00000121716.20	Nerve - Tibial	T=0.822	G=0.178	0.904497	3.24394e-140
PILRB	rs141376982	rs3873746	chr7:99935097	0.389845	0.984964	PILRB	ENSG00000121716.20	Nerve - Tibial	G=0.821	A=0.179	0.904497	3.24394e-140
PILRB	rs141376982	rs6979910	chr7:99940630	0.392512	0.984982	PILRB	ENSG00000121716.20	Nerve - Tibial	A=0.822	C=0.178	0.904497	3.24394e-140
PILRB	rs146873825	rs7786844	chr7:99934008	0.30344	1	PILRB	ENSG00000121716.20	Nerve - Tibial	T=0.822	G=0.178	0.904497	3.24394e-140
PILRB	rs146873825	rs3873746	chr7:99935097	0.301389	1	PILRB	ENSG00000121716.20	Nerve - Tibial	G=0.821	A=0.179	0.904497	3.24394e-140
PILRB	rs146873825	rs6979910	chr7:99940630	0.30344	1	PILRB	ENSG00000121716.20	Nerve - Tibial	A=0.822	C=0.178	0.904497	3.24394e-140
PILRB	rs141376982	rs150919431	chr7:99926811	0.397936	0.985018	PILRB	ENSG00000121716.20	Artery - Tibial	C=0.824	T=0.176	0.976955	3.69138e-140
PILRB	rs141376982	rs190448056	chr7:99934192	0.397936	0.985018	PILRB	ENSG00000121716.20	Artery - Tibial	T=0.824	C=0.176	0.976955	3.69138e-140
PILRB	rs141376982	rs377671442	chr7:99938205	0.397936	0.985018	PILRB	ENSG00000121716.20	Artery - Tibial	T=0.824	G=0.176	0.976955	3.69138e-140
PILRB	rs141376982	rs75636500	chr7:99947657	0.397936	0.985018	PILRB	ENSG00000121716.20	Artery - Tibial	C=0.824	G=0.176	0.976955	3.69138e-140
PILRB	rs146873825	rs150919431	chr7:99926811	0.30761	1	PILRB	ENSG00000121716.20	Artery - Tibial	C=0.824	T=0.176	0.976955	3.69138e-140
PILRB	rs146873825	rs190448056	chr7:99934192	0.30761	1	PILRB	ENSG00000121716.20	Artery - Tibial	T=0.824	C=0.176	0.976955	3.69138e-140
PILRB	rs146873825	rs377671442	chr7:99938205	0.30761	1	PILRB	ENSG00000121716.20	Artery - Tibial	T=0.824	G=0.176	0.976955	3.69138e-140
PILRB	rs146873825	rs75636500	chr7:99947657	0.30761	1	PILRB	ENSG00000121716.20	Artery - Tibial	C=0.824	G=0.176	0.976955	3.69138e-140
PILRB	rs141376982	rs11765869	chr7:99964789	0.397936	0.985018	PILRB	ENSG00000121716.20	Artery - Tibial	T=0.824	G=0.176	0.977071	4.20912e-140
PILRB	rs141376982	rs705866	chr7:99965285	0.397936	0.985018	PILRB	ENSG00000121716.20	Artery - Tibial	T=0.824	C=0.176	0.977071	4.20912e-140
PILRB	rs141376982	rs6965458	chr7:99973402	0.397936	0.985018	PILRB	ENSG00000121716.20	Artery - Tibial	G=0.824	A=0.176	0.977071	4.20912e-140
PILRB	rs141376982	rs1964242	chr7:99976703	0.397936	0.985018	PILRB	ENSG00000121716.20	Artery - Tibial	G=0.824	A=0.176	0.977071	4.20912e-140
PILRB	rs146873825	rs11765869	chr7:99964789	0.30761	1	PILRB	ENSG00000121716.20	Artery - Tibial	T=0.824	G=0.176	0.977071	4.20912e-140
PILRB	rs146873825	rs705866	chr7:99965285	0.30761	1	PILRB	ENSG00000121716.20	Artery - Tibial	T=0.824	C=0.176	0.977071	4.20912e-140
PILRB	rs146873825	rs6965458	chr7:99973402	0.30761	1	PILRB	ENSG00000121716.20	Artery - Tibial	G=0.824	A=0.176	0.977071	4.20912e-140
PILRB	rs146873825	rs1964242	chr7:99976703	0.30761	1	PILRB	ENSG00000121716.20	Artery - Tibial	G=0.824	A=0.176	0.977071	4.20912e-140
PILRB	rs141376982	rs11771936	chr7:99943283	0.395209	0.985	PILRB	ENSG00000121716.20	Nerve - Tibial	A=0.823	G=0.177	0.954399	6.2374e-140
PILRB	rs146873825	rs11771936	chr7:99943283	0.305513	1	PILRB	ENSG00000121716.20	Nerve - Tibial	A=0.823	G=0.177	0.954399	6.2374e-140
PILRB	rs141376982	rs11771936	chr7:99943283	0.395209	0.985	PILRB	ENSG00000121716.20	Skin - Not Sun Exposed (Suprapubic)	A=0.823	G=0.177	0.921294	7.50909e-140
PILRB	rs146873825	rs11771936	chr7:99943283	0.305513	1	PILRB	ENSG00000121716.20	Skin - Not Sun Exposed (Suprapubic)	A=0.823	G=0.177	0.921294	7.50909e-140
PILRB	rs141376982	rs73401443	chr7:99977582	0.392512	0.984982	PILRB	ENSG00000121716.20	Adipose - Subcutaneous	T=0.822	G=0.178	0.852216	9.89409e-140
PILRB	rs141376982	rs10085549	chr7:99983135	0.392512	0.984982	PILRB	ENSG00000121716.20	Adipose - Subcutaneous	C=0.822	T=0.178	0.852216	9.89409e-140
PILRB	rs146873825	rs73401443	chr7:99977582	0.30344	1	PILRB	ENSG00000121716.20	Adipose - Subcutaneous	T=0.822	G=0.178	0.852216	9.89409e-140
PILRB	rs146873825	rs10085549	chr7:99983135	0.30344	1	PILRB	ENSG00000121716.20	Adipose - Subcutaneous	C=0.822	T=0.178	0.852216	9.89409e-140
PILRB	rs141376982	rs7792525	chr7:99972122	0.397936	0.985018	PILRB	ENSG00000121716.20	Nerve - Tibial	A=0.824	G=0.176	0.950344	1.19024e-139
PILRB	rs146873825	rs7792525	chr7:99972122	0.30761	1	PILRB	ENSG00000121716.20	Nerve - Tibial	A=0.824	G=0.176	0.950344	1.19024e-139
PILRB	rs141376982	rs28401739	chr7:99905684	0.395209	0.985	PILRB	ENSG00000121716.20	Adipose - Subcutaneous	A=0.823	G=0.177	0.853509	1.26782e-139
PILRB	rs146873825	rs28401739	chr7:99905684	0.305513	1	PILRB	ENSG00000121716.20	Adipose - Subcutaneous	A=0.823	G=0.177	0.853509	1.26782e-139
PILRB	rs141376982	rs11771936	chr7:99943283	0.395209	0.985	PILRB	ENSG00000121716.20	Lung	A=0.823	G=0.177	0.954179	1.28972e-139
PILRB	rs146873825	rs11771936	chr7:99943283	0.305513	1	PILRB	ENSG00000121716.20	Lung	A=0.823	G=0.177	0.954179	1.28972e-139
PILRB	rs141376982	rs2108269	chr7:99980104	0.392512	0.984982	PILRB	ENSG00000121716.20	Nerve - Tibial	T=0.822	C=0.178	0.904044	1.8808e-139
PILRB	rs146873825	rs2108269	chr7:99980104	0.30344	1	PILRB	ENSG00000121716.20	Nerve - Tibial	T=0.822	C=0.178	0.904044	1.8808e-139
PILRB	rs141376982	rs3991498	chr7:99904969	0.397936	0.985018	PILRB	ENSG00000121716.20	Esophagus - Mucosa	A=0.824	G=0.176	0.881288	2.7232e-139
PILRB	rs141376982	rs117787328	chr7:99926308	0.397936	0.985018	PILRB	ENSG00000121716.20	Esophagus - Mucosa	T=0.824	C=0.176	0.881288	2.7232e-139
PILRB	rs141376982	rs1636980	chr7:99938864	0.397936	0.985018	PILRB	ENSG00000121716.20	Esophagus - Mucosa	G=0.824	A=0.176	0.881288	2.7232e-139
PILRB	rs141376982	rs7795656	chr7:99950297	0.397936	0.985018	PILRB	ENSG00000121716.20	Esophagus - Mucosa	A=0.824	T=0.176	0.881288	2.7232e-139
PILRB	rs146873825	rs3991498	chr7:99904969	0.30761	1	PILRB	ENSG00000121716.20	Esophagus - Mucosa	A=0.824	G=0.176	0.881288	2.7232e-139
PILRB	rs146873825	rs117787328	chr7:99926308	0.30761	1	PILRB	ENSG00000121716.20	Esophagus - Mucosa	T=0.824	C=0.176	0.881288	2.7232e-139
PILRB	rs146873825	rs1636980	chr7:99938864	0.30761	1	PILRB	ENSG00000121716.20	Esophagus - Mucosa	G=0.824	A=0.176	0.881288	2.7232e-139
PILRB	rs146873825	rs7795656	chr7:99950297	0.30761	1	PILRB	ENSG00000121716.20	Esophagus - Mucosa	A=0.824	T=0.176	0.881288	2.7232e-139
PILRB	rs141376982	rs112345649	chr7:99937481	0.397936	0.985018	PILRB	ENSG00000121716.20	Esophagus - Mucosa	A=0.824	G=0.176	0.885768	3.33892e-139
PILRB	rs141376982	rs113261079	chr7:99937803	0.388613	0.970073	PILRB	ENSG00000121716.20	Esophagus - Mucosa	A=0.825	G=0.175	0.885768	3.33892e-139
PILRB	rs141376982	rs7341507	chr7:99951315	0.397936	0.985018	PILRB	ENSG00000121716.20	Esophagus - Mucosa	A=0.824	G=0.176	0.885768	3.33892e-139
PILRB	rs141376982	rs3087502	chr7:99955364	0.397936	0.985018	PILRB	ENSG00000121716.20	Esophagus - Mucosa	G=0.824	A=0.176	0.885768	3.33892e-139
PILRB	rs141376982	rs61735533	chr7:99955866	0.397936	0.985018	PILRB	ENSG00000121716.20	Esophagus - Mucosa	G=0.824	A=0.176	0.885768	3.33892e-139
PILRB	rs146873825	rs112345649	chr7:99937481	0.30761	1	PILRB	ENSG00000121716.20	Esophagus - Mucosa	A=0.824	G=0.176	0.885768	3.33892e-139
PILRB	rs146873825	rs113261079	chr7:99937803	0.309731	1	PILRB	ENSG00000121716.20	Esophagus - Mucosa	A=0.825	G=0.175	0.885768	3.33892e-139
PILRB	rs146873825	rs7341507	chr7:99951315	0.30761	1	PILRB	ENSG00000121716.20	Esophagus - Mucosa	A=0.824	G=0.176	0.885768	3.33892e-139
PILRB	rs146873825	rs3087502	chr7:99955364	0.30761	1	PILRB	ENSG00000121716.20	Esophagus - Mucosa	G=0.824	A=0.176	0.885768	3.33892e-139
PILRB	rs146873825	rs61735533	chr7:99955866	0.30761	1	PILRB	ENSG00000121716.20	Esophagus - Mucosa	G=0.824	A=0.176	0.885768	3.33892e-139
PILRB	rs141376982	rs1059129	chr7:99926522	0.395209	0.985	PILRB	ENSG00000121716.20	Nerve - Tibial	A=0.823	G=0.177	0.902199	9.72825e-139
PILRB	rs146873825	rs1059129	chr7:99926522	0.305513	1	PILRB	ENSG00000121716.20	Nerve - Tibial	A=0.823	G=0.177	0.902199	9.72825e-139
PILRB	rs141376982	rs147248866	chr7:99897475	0.397936	0.985018	PILRB	ENSG00000121716.20	Nerve - Tibial	C=0.824	T=0.176	0.954209	1.05245e-138
PILRB	rs146873825	rs147248866	chr7:99897475	0.30761	1	PILRB	ENSG00000121716.20	Nerve - Tibial	C=0.824	T=0.176	0.954209	1.05245e-138
PILRB	rs141376982	rs111689538	chr7:99906300	0.391334	0.970109	PILRB	ENSG00000121716.20	Artery - Tibial	C=0.826	T=0.174	0.969206	1.1129e-138
PILRB	rs141376982	rs77861211	chr7:99962096	0.397936	0.985018	PILRB	ENSG00000121716.20	Esophagus - Mucosa	T=0.824	C=0.176	0.881782	1.92315e-138
PILRB	rs141376982	rs11769057	chr7:99964661	0.397936	0.985018	PILRB	ENSG00000121716.20	Esophagus - Mucosa	A=0.824	G=0.176	0.881782	1.92315e-138
PILRB	rs141376982	rs11768933	chr7:99967737	0.397936	0.985018	PILRB	ENSG00000121716.20	Esophagus - Mucosa	C=0.824	T=0.176	0.881782	1.92315e-138
PILRB	rs141376982	rs6948685	chr7:99970188	0.395209	0.985	PILRB	ENSG00000121716.20	Esophagus - Mucosa	C=0.823	T=0.177	0.881782	1.92315e-138
PILRB	rs141376982	rs6975563	chr7:99974968	0.397936	0.985018	PILRB	ENSG00000121716.20	Esophagus - Mucosa	G=0.824	A=0.176	0.881782	1.92315e-138
PILRB	rs146873825	rs77861211	chr7:99962096	0.30761	1	PILRB	ENSG00000121716.20	Esophagus - Mucosa	T=0.824	C=0.176	0.881782	1.92315e-138
PILRB	rs146873825	rs11769057	chr7:99964661	0.30761	1	PILRB	ENSG00000121716.20	Esophagus - Mucosa	A=0.824	G=0.176	0.881782	1.92315e-138
PILRB	rs146873825	rs11768933	chr7:99967737	0.30761	1	PILRB	ENSG00000121716.20	Esophagus - Mucosa	C=0.824	T=0.176	0.881782	1.92315e-138
PILRB	rs146873825	rs6948685	chr7:99970188	0.305513	1	PILRB	ENSG00000121716.20	Esophagus - Mucosa	C=0.823	T=0.177	0.881782	1.92315e-138
PILRB	rs146873825	rs6975563	chr7:99974968	0.30761	1	PILRB	ENSG00000121716.20	Esophagus - Mucosa	G=0.824	A=0.176	0.881782	1.92315e-138
PILRB	rs141376982	rs73401443	chr7:99977582	0.392512	0.984982	PILRB	ENSG00000121716.20	Nerve - Tibial	T=0.822	G=0.178	0.89576	2.00559e-138
PILRB	rs141376982	rs10085549	chr7:99983135	0.392512	0.984982	PILRB	ENSG00000121716.20	Nerve - Tibial	C=0.822	T=0.178	0.89576	2.00559e-138
PILRB	rs146873825	rs73401443	chr7:99977582	0.30344	1	PILRB	ENSG00000121716.20	Nerve - Tibial	T=0.822	G=0.178	0.89576	2.00559e-138
PILRB	rs146873825	rs10085549	chr7:99983135	0.30344	1	PILRB	ENSG00000121716.20	Nerve - Tibial	C=0.822	T=0.178	0.89576	2.00559e-138
PILRB	rs141376982	rs112622797	chr7:99917416	0.403484	0.985054	PILRB	ENSG00000121716.20	Skin - Not Sun Exposed (Suprapubic)	G=0.826	A=0.174	0.970695	2.04557e-138
PILRB	rs146873825	rs112622797	chr7:99917416	0.311877	1	PILRB	ENSG00000121716.20	Skin - Not Sun Exposed (Suprapubic)	G=0.826	A=0.174	0.970695	2.04557e-138
PILRB	rs141376982	rs57275596	chr7:99968489	0.392512	0.984982	PILRB	ENSG00000121716.20	Lung	-=0.822	CT=0.178	0.898481	3.94984e-138
PILRB	rs146873825	rs57275596	chr7:99968489	0.30344	1	PILRB	ENSG00000121716.20	Lung	-=0.822	CT=0.178	0.898481	3.94984e-138
PILRB	rs141376982	rs112345649	chr7:99937481	0.397936	0.985018	PILRB	ENSG00000121716.20	Skin - Not Sun Exposed (Suprapubic)	A=0.824	G=0.176	0.933695	7.15872e-138
PILRB	rs141376982	rs113261079	chr7:99937803	0.388613	0.970073	PILRB	ENSG00000121716.20	Skin - Not Sun Exposed (Suprapubic)	A=0.825	G=0.175	0.933695	7.15872e-138
PILRB	rs141376982	rs11766917	chr7:99937942	0.399685	0.970216	PILRB	ENSG00000121716.20	Skin - Not Sun Exposed (Suprapubic)	A=0.829	G=0.171	0.933695	7.15872e-138
PILRB	rs141376982	rs7341507	chr7:99951315	0.397936	0.985018	PILRB	ENSG00000121716.20	Skin - Not Sun Exposed (Suprapubic)	A=0.824	G=0.176	0.933695	7.15872e-138
PILRB	rs141376982	rs3087502	chr7:99955364	0.397936	0.985018	PILRB	ENSG00000121716.20	Skin - Not Sun Exposed (Suprapubic)	G=0.824	A=0.176	0.933695	7.15872e-138
PILRB	rs141376982	rs61735533	chr7:99955866	0.397936	0.985018	PILRB	ENSG00000121716.20	Skin - Not Sun Exposed (Suprapubic)	G=0.824	A=0.176	0.933695	7.15872e-138
PILRB	rs146873825	rs112345649	chr7:99937481	0.30761	1	PILRB	ENSG00000121716.20	Skin - Not Sun Exposed (Suprapubic)	A=0.824	G=0.176	0.933695	7.15872e-138
PILRB	rs146873825	rs113261079	chr7:99937803	0.309731	1	PILRB	ENSG00000121716.20	Skin - Not Sun Exposed (Suprapubic)	A=0.825	G=0.175	0.933695	7.15872e-138
PILRB	rs146873825	rs7341507	chr7:99951315	0.30761	1	PILRB	ENSG00000121716.20	Skin - Not Sun Exposed (Suprapubic)	A=0.824	G=0.176	0.933695	7.15872e-138
PILRB	rs146873825	rs3087502	chr7:99955364	0.30761	1	PILRB	ENSG00000121716.20	Skin - Not Sun Exposed (Suprapubic)	G=0.824	A=0.176	0.933695	7.15872e-138
PILRB	rs146873825	rs61735533	chr7:99955866	0.30761	1	PILRB	ENSG00000121716.20	Skin - Not Sun Exposed (Suprapubic)	G=0.824	A=0.176	0.933695	7.15872e-138
PILRB	rs141376982	rs28680963	chr7:99905475	0.397936	0.985018	PILRB	ENSG00000121716.20	Esophagus - Mucosa	C=0.824	G=0.176	0.878022	7.79559e-138
PILRB	rs146873825	rs28680963	chr7:99905475	0.30761	1	PILRB	ENSG00000121716.20	Esophagus - Mucosa	C=0.824	G=0.176	0.878022	7.79559e-138
PILRB	rs141376982	rs3991498	chr7:99904969	0.397936	0.985018	PILRB	ENSG00000121716.20	Skin - Not Sun Exposed (Suprapubic)	A=0.824	G=0.176	0.926245	7.81526e-138
PILRB	rs141376982	rs117787328	chr7:99926308	0.397936	0.985018	PILRB	ENSG00000121716.20	Skin - Not Sun Exposed (Suprapubic)	T=0.824	C=0.176	0.926245	7.81526e-138
PILRB	rs141376982	rs1636980	chr7:99938864	0.397936	0.985018	PILRB	ENSG00000121716.20	Skin - Not Sun Exposed (Suprapubic)	G=0.824	A=0.176	0.926245	7.81526e-138
PILRB	rs141376982	rs7795656	chr7:99950297	0.397936	0.985018	PILRB	ENSG00000121716.20	Skin - Not Sun Exposed (Suprapubic)	A=0.824	T=0.176	0.926245	7.81526e-138
PILRB	rs146873825	rs3991498	chr7:99904969	0.30761	1	PILRB	ENSG00000121716.20	Skin - Not Sun Exposed (Suprapubic)	A=0.824	G=0.176	0.926245	7.81526e-138
PILRB	rs146873825	rs117787328	chr7:99926308	0.30761	1	PILRB	ENSG00000121716.20	Skin - Not Sun Exposed (Suprapubic)	T=0.824	C=0.176	0.926245	7.81526e-138
PILRB	rs146873825	rs1636980	chr7:99938864	0.30761	1	PILRB	ENSG00000121716.20	Skin - Not Sun Exposed (Suprapubic)	G=0.824	A=0.176	0.926245	7.81526e-138
PILRB	rs146873825	rs7795656	chr7:99950297	0.30761	1	PILRB	ENSG00000121716.20	Skin - Not Sun Exposed (Suprapubic)	A=0.824	T=0.176	0.926245	7.81526e-138
PILRB	rs141376982	rs111344110	chr7:99895309	0.397936	0.985018	PILRB	ENSG00000121716.20	Skin - Not Sun Exposed (Suprapubic)	C=0.824	G=0.176	0.926688	1.27928e-137
PILRB	rs146873825	rs111344110	chr7:99895309	0.30761	1	PILRB	ENSG00000121716.20	Skin - Not Sun Exposed (Suprapubic)	C=0.824	G=0.176	0.926688	1.27928e-137
PILRB	rs141376982	rs112622797	chr7:99917416	0.403484	0.985054	PILRB	ENSG00000121716.20	Artery - Tibial	G=0.826	A=0.174	0.972117	1.67422e-137
PILRB	rs146873825	rs112622797	chr7:99917416	0.311877	1	PILRB	ENSG00000121716.20	Artery - Tibial	G=0.826	A=0.174	0.972117	1.67422e-137
PILRB	rs141376982	rs11284139	chr7:99965328	0.397936	0.985018	PILRB	ENSG00000121716.20	Nerve - Tibial	A=0.824	-=0.176	0.944782	2.35697e-137
PILRB	rs146873825	rs11284139	chr7:99965328	0.30761	1	PILRB	ENSG00000121716.20	Nerve - Tibial	A=0.824	-=0.176	0.944782	2.35697e-137
PILRB	rs141376982	rs112386097	chr7:99979564	0.397936	0.985018	PILRB	ENSG00000121716.20	Skin - Not Sun Exposed (Suprapubic)	C=0.824	G=0.176	0.923312	4.35056e-137
PILRB	rs146873825	rs112386097	chr7:99979564	0.30761	1	PILRB	ENSG00000121716.20	Skin - Not Sun Exposed (Suprapubic)	C=0.824	G=0.176	0.923312	4.35056e-137
PILRB	rs141376982	rs11766917	chr7:99937942	0.399685	0.970216	PILRB	ENSG00000121716.20	Esophagus - Mucosa	A=0.829	G=0.171	0.8813	5.60632e-137
PILRB	rs141376982	rs28680963	chr7:99905475	0.397936	0.985018	PILRB	ENSG00000121716.20	Skin - Not Sun Exposed (Suprapubic)	C=0.824	G=0.176	0.925125	6.47696e-137
PILRB	rs146873825	rs28680963	chr7:99905475	0.30761	1	PILRB	ENSG00000121716.20	Skin - Not Sun Exposed (Suprapubic)	C=0.824	G=0.176	0.925125	6.47696e-137
PILRB	rs141376982	rs77861211	chr7:99962096	0.397936	0.985018	PILRB	ENSG00000121716.20	Skin - Not Sun Exposed (Suprapubic)	T=0.824	C=0.176	0.929161	1.10973e-136
PILRB	rs141376982	rs11769057	chr7:99964661	0.397936	0.985018	PILRB	ENSG00000121716.20	Skin - Not Sun Exposed (Suprapubic)	A=0.824	G=0.176	0.929161	1.10973e-136
PILRB	rs141376982	rs11768933	chr7:99967737	0.397936	0.985018	PILRB	ENSG00000121716.20	Skin - Not Sun Exposed (Suprapubic)	C=0.824	T=0.176	0.929161	1.10973e-136
PILRB	rs141376982	rs6948685	chr7:99970188	0.395209	0.985	PILRB	ENSG00000121716.20	Skin - Not Sun Exposed (Suprapubic)	C=0.823	T=0.177	0.929161	1.10973e-136
PILRB	rs141376982	rs6975563	chr7:99974968	0.397936	0.985018	PILRB	ENSG00000121716.20	Skin - Not Sun Exposed (Suprapubic)	G=0.824	A=0.176	0.929161	1.10973e-136
PILRB	rs146873825	rs77861211	chr7:99962096	0.30761	1	PILRB	ENSG00000121716.20	Skin - Not Sun Exposed (Suprapubic)	T=0.824	C=0.176	0.929161	1.10973e-136
PILRB	rs146873825	rs11769057	chr7:99964661	0.30761	1	PILRB	ENSG00000121716.20	Skin - Not Sun Exposed (Suprapubic)	A=0.824	G=0.176	0.929161	1.10973e-136
PILRB	rs146873825	rs11768933	chr7:99967737	0.30761	1	PILRB	ENSG00000121716.20	Skin - Not Sun Exposed (Suprapubic)	C=0.824	T=0.176	0.929161	1.10973e-136
PILRB	rs146873825	rs6948685	chr7:99970188	0.305513	1	PILRB	ENSG00000121716.20	Skin - Not Sun Exposed (Suprapubic)	C=0.823	T=0.177	0.929161	1.10973e-136
PILRB	rs146873825	rs6975563	chr7:99974968	0.30761	1	PILRB	ENSG00000121716.20	Skin - Not Sun Exposed (Suprapubic)	G=0.824	A=0.176	0.929161	1.10973e-136
PILRB	rs141376982	rs6965207	chr7:99973351	0.397936	0.985018	PILRB	ENSG00000121716.20	Esophagus - Mucosa	C=0.824	T=0.176	0.87802	1.46873e-136
PILRB	rs146873825	rs6965207	chr7:99973351	0.30761	1	PILRB	ENSG00000121716.20	Esophagus - Mucosa	C=0.824	T=0.176	0.87802	1.46873e-136
PILRB	rs141376982	rs147248866	chr7:99897475	0.397936	0.985018	PILRB	ENSG00000121716.20	Skin - Not Sun Exposed (Suprapubic)	C=0.824	T=0.176	0.938945	1.53408e-136
PILRB	rs146873825	rs147248866	chr7:99897475	0.30761	1	PILRB	ENSG00000121716.20	Skin - Not Sun Exposed (Suprapubic)	C=0.824	T=0.176	0.938945	1.53408e-136
PILRB	rs141376982	rs112386097	chr7:99979564	0.397936	0.985018	PILRB	ENSG00000121716.20	Esophagus - Mucosa	C=0.824	G=0.176	0.875636	7.25895e-136
PILRB	rs146873825	rs112386097	chr7:99979564	0.30761	1	PILRB	ENSG00000121716.20	Esophagus - Mucosa	C=0.824	G=0.176	0.875636	7.25895e-136
PILRB	rs141376982	rs6955367	chr7:99961194	0.392512	0.984982	PILRB	ENSG00000121716.20	Lung	A=0.822	G=0.178	0.895262	7.43417e-136
PILRB	rs141376982	rs11768967	chr7:99967644	0.392512	0.984982	PILRB	ENSG00000121716.20	Lung	G=0.822	A=0.178	0.895262	7.43417e-136
PILRB	rs146873825	rs6955367	chr7:99961194	0.30344	1	PILRB	ENSG00000121716.20	Lung	A=0.822	G=0.178	0.895262	7.43417e-136
PILRB	rs146873825	rs11768967	chr7:99967644	0.30344	1	PILRB	ENSG00000121716.20	Lung	G=0.822	A=0.178	0.895262	7.43417e-136
PILRB	rs141376982	rs73401450	chr7:99981859	0.397936	0.985018	PILRB	ENSG00000121716.20	Skin - Not Sun Exposed (Suprapubic)	G=0.824	C=0.176	0.914884	8.67009e-136
PILRB	rs146873825	rs73401450	chr7:99981859	0.30761	1	PILRB	ENSG00000121716.20	Skin - Not Sun Exposed (Suprapubic)	G=0.824	C=0.176	0.914884	8.67009e-136
PILRB	rs141376982	rs11284139	chr7:99965328	0.397936	0.985018	PILRB	ENSG00000121716.20	Esophagus - Mucosa	A=0.824	-=0.176	0.878536	1.95957e-135
PILRB	rs146873825	rs11284139	chr7:99965328	0.30761	1	PILRB	ENSG00000121716.20	Esophagus - Mucosa	A=0.824	-=0.176	0.878536	1.95957e-135
PILRB	rs141376982	rs7792959	chr7:99972403	0.392512	0.984982	PILRB	ENSG00000121716.20	Lung	C=0.822	T=0.178	0.893203	3.9942e-135
PILRB	rs146873825	rs7792959	chr7:99972403	0.30344	1	PILRB	ENSG00000121716.20	Lung	C=0.822	T=0.178	0.893203	3.9942e-135
PILRB	rs141376982	rs7795805	chr7:99950408	0.395209	0.985	PILRB	ENSG00000121716.20	Lung	A=0.823	G=0.177	0.886461	5.09532e-135
PILRB	rs141376982	rs559354079	chr7:99950418	0.395209	0.985	PILRB	ENSG00000121716.20	Lung	T=0.823	C=0.177	0.886461	5.09532e-135
PILRB	rs141376982	rs7799894	chr7:99950427	0.395209	0.985	PILRB	ENSG00000121716.20	Lung	G=0.823	T=0.177	0.886461	5.09532e-135
PILRB	rs141376982	rs7799901	chr7:99950450	0.392512	0.984982	PILRB	ENSG00000121716.20	Lung	G=0.822	A=0.178	0.886461	5.09532e-135
PILRB	rs146873825	rs7799901	chr7:99950450	0.30344	1	PILRB	ENSG00000121716.20	Lung	G=0.822	A=0.178	0.886461	5.09532e-135
PILRB	rs141376982	rs6965207	chr7:99973351	0.397936	0.985018	PILRB	ENSG00000121716.20	Skin - Not Sun Exposed (Suprapubic)	C=0.824	T=0.176	0.922537	8.94311e-135
PILRB	rs146873825	rs6965207	chr7:99973351	0.30761	1	PILRB	ENSG00000121716.20	Skin - Not Sun Exposed (Suprapubic)	C=0.824	T=0.176	0.922537	8.94311e-135
PILRB	rs141376982	rs11771936	chr7:99943283	0.395209	0.985	PILRB	ENSG00000121716.20	Esophagus - Mucosa	A=0.823	G=0.177	0.895755	1.52291e-134
PILRB	rs146873825	rs11771936	chr7:99943283	0.305513	1	PILRB	ENSG00000121716.20	Esophagus - Mucosa	A=0.823	G=0.177	0.895755	1.52291e-134
NQO2	rs6903839	rs138616686	chr6:3003970	0.500569	0.933862	NQO2	ENSG00000124588.19	Skin - Sun Exposed (Lower leg)	A=0.709	G=0.291	-0.974003	1.61122e-134
PILRB	rs141376982	rs6945952	chr7:99981775	0.397936	0.985018	PILRB	ENSG00000121716.20	Skin - Not Sun Exposed (Suprapubic)	A=0.824	G=0.176	0.909848	2.30563e-134
PILRB	rs141376982	rs73401451	chr7:99981895	0.397936	0.985018	PILRB	ENSG00000121716.20	Skin - Not Sun Exposed (Suprapubic)	T=0.824	C=0.176	0.909848	2.30563e-134
PILRB	rs146873825	rs6945952	chr7:99981775	0.30761	1	PILRB	ENSG00000121716.20	Skin - Not Sun Exposed (Suprapubic)	A=0.824	G=0.176	0.909848	2.30563e-134
PILRB	rs146873825	rs73401451	chr7:99981895	0.30761	1	PILRB	ENSG00000121716.20	Skin - Not Sun Exposed (Suprapubic)	T=0.824	C=0.176	0.909848	2.30563e-134
PILRB	rs141376982	rs147248866	chr7:99897475	0.397936	0.985018	PILRB	ENSG00000121716.20	Esophagus - Mucosa	C=0.824	T=0.176	0.887861	2.39045e-134
PILRB	rs146873825	rs147248866	chr7:99897475	0.30761	1	PILRB	ENSG00000121716.20	Esophagus - Mucosa	C=0.824	T=0.176	0.887861	2.39045e-134
PILRB	rs141376982	rs7797025	chr7:99937941	0.394086	0.970145	PILRB	ENSG00000121716.20	Lung	A=0.827	G=0.173	0.890138	5.84569e-134
PILRB	rs141376982	rs73401450	chr7:99981859	0.397936	0.985018	PILRB	ENSG00000121716.20	Esophagus - Mucosa	G=0.824	C=0.176	0.867178	6.66713e-134
PILRB	rs146873825	rs73401450	chr7:99981859	0.30761	1	PILRB	ENSG00000121716.20	Esophagus - Mucosa	G=0.824	C=0.176	0.867178	6.66713e-134
PILRB	rs141376982	rs28495773	chr7:99943583	0.400694	0.985036	PILRB	ENSG00000121716.20	Nerve - Tibial	A=0.825	T=0.175	0.986724	4.65078e-133
PILRB	rs146873825	rs28495773	chr7:99943583	0.309731	1	PILRB	ENSG00000121716.20	Nerve - Tibial	A=0.825	T=0.175	0.986724	4.65078e-133
PILRB	rs141376982	rs11284139	chr7:99965328	0.397936	0.985018	PILRB	ENSG00000121716.20	Skin - Not Sun Exposed (Suprapubic)	A=0.824	-=0.176	0.925168	4.80466e-133
PILRB	rs146873825	rs11284139	chr7:99965328	0.30761	1	PILRB	ENSG00000121716.20	Skin - Not Sun Exposed (Suprapubic)	A=0.824	-=0.176	0.925168	4.80466e-133
PILRB	rs141376982	rs7786844	chr7:99934008	0.392512	0.984982	PILRB	ENSG00000121716.20	Lung	T=0.822	G=0.178	0.882251	8.435e-133
PILRB	rs141376982	rs3873746	chr7:99935097	0.389845	0.984964	PILRB	ENSG00000121716.20	Lung	G=0.821	A=0.179	0.882251	8.435e-133
PILRB	rs141376982	rs6979910	chr7:99940630	0.392512	0.984982	PILRB	ENSG00000121716.20	Lung	A=0.822	C=0.178	0.882251	8.435e-133
PILRB	rs146873825	rs7786844	chr7:99934008	0.30344	1	PILRB	ENSG00000121716.20	Lung	T=0.822	G=0.178	0.882251	8.435e-133
PILRB	rs146873825	rs3873746	chr7:99935097	0.301389	1	PILRB	ENSG00000121716.20	Lung	G=0.821	A=0.179	0.882251	8.435e-133
PILRB	rs146873825	rs6979910	chr7:99940630	0.30344	1	PILRB	ENSG00000121716.20	Lung	A=0.822	C=0.178	0.882251	8.435e-133
NQO2	rs6903839	rs138616686	chr6:3003970	0.500569	0.933862	NQO2	ENSG00000124588.19	Muscle - Skeletal	A=0.709	G=0.291	-0.845926	9.17067e-133
PILRB	rs141376982	rs1059129	chr7:99926522	0.395209	0.985	PILRB	ENSG00000121716.20	Lung	A=0.823	G=0.177	0.881806	9.66341e-133
PILRB	rs146873825	rs1059129	chr7:99926522	0.305513	1	PILRB	ENSG00000121716.20	Lung	A=0.823	G=0.177	0.881806	9.66341e-133
PILRB	rs141376982	rs7797025	chr7:99937941	0.394086	0.970145	PILRB	ENSG00000121716.20	Skin - Not Sun Exposed (Suprapubic)	A=0.827	G=0.173	0.878813	1.94818e-132
PILRB	rs141376982	rs7792525	chr7:99972122	0.397936	0.985018	PILRB	ENSG00000121716.20	Esophagus - Mucosa	A=0.824	G=0.176	0.873727	2.12017e-132
PILRB	rs146873825	rs7792525	chr7:99972122	0.30761	1	PILRB	ENSG00000121716.20	Esophagus - Mucosa	A=0.824	G=0.176	0.873727	2.12017e-132
PILRB	rs141376982	rs6975660	chr7:99975266	0.392512	0.984982	PILRB	ENSG00000121716.20	Lung	A=0.822	G=0.178	0.882931	2.12667e-132
PILRB	rs146873825	rs6975660	chr7:99975266	0.30344	1	PILRB	ENSG00000121716.20	Lung	A=0.822	G=0.178	0.882931	2.12667e-132
PILRB	rs141376982	rs6945952	chr7:99981775	0.397936	0.985018	PILRB	ENSG00000121716.20	Esophagus - Mucosa	A=0.824	G=0.176	0.864188	2.27183e-132
PILRB	rs141376982	rs73401451	chr7:99981895	0.397936	0.985018	PILRB	ENSG00000121716.20	Esophagus - Mucosa	T=0.824	C=0.176	0.864188	2.27183e-132
PILRB	rs146873825	rs6945952	chr7:99981775	0.30761	1	PILRB	ENSG00000121716.20	Esophagus - Mucosa	A=0.824	G=0.176	0.864188	2.27183e-132
PILRB	rs146873825	rs73401451	chr7:99981895	0.30761	1	PILRB	ENSG00000121716.20	Esophagus - Mucosa	T=0.824	C=0.176	0.864188	2.27183e-132
PILRB	rs141376982	rs7792525	chr7:99972122	0.397936	0.985018	PILRB	ENSG00000121716.20	Skin - Not Sun Exposed (Suprapubic)	A=0.824	G=0.176	0.922328	9.25757e-132
PILRB	rs146873825	rs7792525	chr7:99972122	0.30761	1	PILRB	ENSG00000121716.20	Skin - Not Sun Exposed (Suprapubic)	A=0.824	G=0.176	0.922328	9.25757e-132
PILRB	rs141376982	rs28401739	chr7:99905684	0.395209	0.985	PILRB	ENSG00000121716.20	Nerve - Tibial	A=0.823	G=0.177	0.882592	1.95666e-131
PILRB	rs146873825	rs28401739	chr7:99905684	0.305513	1	PILRB	ENSG00000121716.20	Nerve - Tibial	A=0.823	G=0.177	0.882592	1.95666e-131
PILRB	rs141376982	rs73401443	chr7:99977582	0.392512	0.984982	PILRB	ENSG00000121716.20	Lung	T=0.822	G=0.178	0.87555	2.64391e-131
PILRB	rs141376982	rs10085549	chr7:99983135	0.392512	0.984982	PILRB	ENSG00000121716.20	Lung	C=0.822	T=0.178	0.87555	2.64391e-131
PILRB	rs146873825	rs73401443	chr7:99977582	0.30344	1	PILRB	ENSG00000121716.20	Lung	T=0.822	G=0.178	0.87555	2.64391e-131
PILRB	rs146873825	rs10085549	chr7:99983135	0.30344	1	PILRB	ENSG00000121716.20	Lung	C=0.822	T=0.178	0.87555	2.64391e-131
PILRB	rs141376982	rs28495773	chr7:99943583	0.400694	0.985036	PILRB	ENSG00000121716.20	Lung	A=0.825	T=0.175	0.97599	3.10461e-131
PILRB	rs146873825	rs28495773	chr7:99943583	0.309731	1	PILRB	ENSG00000121716.20	Lung	A=0.825	T=0.175	0.97599	3.10461e-131
PILRB	rs141376982	rs2108269	chr7:99980104	0.392512	0.984982	PILRB	ENSG00000121716.20	Lung	T=0.822	C=0.178	0.882121	3.69753e-131
PILRB	rs146873825	rs2108269	chr7:99980104	0.30344	1	PILRB	ENSG00000121716.20	Lung	T=0.822	C=0.178	0.882121	3.69753e-131
PILRB	rs141376982	rs28401739	chr7:99905684	0.395209	0.985	PILRB	ENSG00000121716.20	Lung	A=0.823	G=0.177	0.879045	1.23117e-130
PILRB	rs146873825	rs28401739	chr7:99905684	0.305513	1	PILRB	ENSG00000121716.20	Lung	A=0.823	G=0.177	0.879045	1.23117e-130
PILRB	rs141376982	rs57275596	chr7:99968489	0.392512	0.984982	PILRB	ENSG00000121716.20	Skin - Not Sun Exposed (Suprapubic)	-=0.822	CT=0.178	0.878316	1.97088e-130
PILRB	rs146873825	rs57275596	chr7:99968489	0.30344	1	PILRB	ENSG00000121716.20	Skin - Not Sun Exposed (Suprapubic)	-=0.822	CT=0.178	0.878316	1.97088e-130
PILRB	rs141376982	rs7786844	chr7:99934008	0.392512	0.984982	PILRB	ENSG00000121716.20	Skin - Not Sun Exposed (Suprapubic)	T=0.822	G=0.178	0.87132	5.01507e-130
PILRB	rs141376982	rs3873746	chr7:99935097	0.389845	0.984964	PILRB	ENSG00000121716.20	Skin - Not Sun Exposed (Suprapubic)	G=0.821	A=0.179	0.87132	5.01507e-130
PILRB	rs141376982	rs6979910	chr7:99940630	0.392512	0.984982	PILRB	ENSG00000121716.20	Skin - Not Sun Exposed (Suprapubic)	A=0.822	C=0.178	0.87132	5.01507e-130
PILRB	rs146873825	rs7786844	chr7:99934008	0.30344	1	PILRB	ENSG00000121716.20	Skin - Not Sun Exposed (Suprapubic)	T=0.822	G=0.178	0.87132	5.01507e-130
PILRB	rs146873825	rs3873746	chr7:99935097	0.301389	1	PILRB	ENSG00000121716.20	Skin - Not Sun Exposed (Suprapubic)	G=0.821	A=0.179	0.87132	5.01507e-130
PILRB	rs146873825	rs6979910	chr7:99940630	0.30344	1	PILRB	ENSG00000121716.20	Skin - Not Sun Exposed (Suprapubic)	A=0.822	C=0.178	0.87132	5.01507e-130
PILRB	rs141376982	rs7795805	chr7:99950408	0.395209	0.985	PILRB	ENSG00000121716.20	Skin - Not Sun Exposed (Suprapubic)	A=0.823	G=0.177	0.872401	5.85357e-130
PILRB	rs141376982	rs559354079	chr7:99950418	0.395209	0.985	PILRB	ENSG00000121716.20	Skin - Not Sun Exposed (Suprapubic)	T=0.823	C=0.177	0.872401	5.85357e-130
PILRB	rs141376982	rs7799894	chr7:99950427	0.395209	0.985	PILRB	ENSG00000121716.20	Skin - Not Sun Exposed (Suprapubic)	G=0.823	T=0.177	0.872401	5.85357e-130
PILRB	rs141376982	rs7799901	chr7:99950450	0.392512	0.984982	PILRB	ENSG00000121716.20	Skin - Not Sun Exposed (Suprapubic)	G=0.822	A=0.178	0.872401	5.85357e-130
PILRB	rs146873825	rs7799901	chr7:99950450	0.30344	1	PILRB	ENSG00000121716.20	Skin - Not Sun Exposed (Suprapubic)	G=0.822	A=0.178	0.872401	5.85357e-130
PILRB	rs141376982	rs6955367	chr7:99961194	0.392512	0.984982	PILRB	ENSG00000121716.20	Skin - Not Sun Exposed (Suprapubic)	A=0.822	G=0.178	0.875309	1.17616e-129
PILRB	rs141376982	rs11768967	chr7:99967644	0.392512	0.984982	PILRB	ENSG00000121716.20	Skin - Not Sun Exposed (Suprapubic)	G=0.822	A=0.178	0.875309	1.17616e-129
PILRB	rs141376982	rs7792959	chr7:99972403	0.392512	0.984982	PILRB	ENSG00000121716.20	Skin - Not Sun Exposed (Suprapubic)	C=0.822	T=0.178	0.875309	1.17616e-129
PILRB	rs146873825	rs6955367	chr7:99961194	0.30344	1	PILRB	ENSG00000121716.20	Skin - Not Sun Exposed (Suprapubic)	A=0.822	G=0.178	0.875309	1.17616e-129
PILRB	rs146873825	rs11768967	chr7:99967644	0.30344	1	PILRB	ENSG00000121716.20	Skin - Not Sun Exposed (Suprapubic)	G=0.822	A=0.178	0.875309	1.17616e-129
PILRB	rs146873825	rs7792959	chr7:99972403	0.30344	1	PILRB	ENSG00000121716.20	Skin - Not Sun Exposed (Suprapubic)	C=0.822	T=0.178	0.875309	1.17616e-129
PILRB	rs141376982	rs112659704	chr7:99922393	0.397936	0.985018	PILRB	ENSG00000121716.20	Skin - Not Sun Exposed (Suprapubic)	T=0.824	C=0.176	0.944542	1.62843e-129
PILRB	rs146873825	rs112659704	chr7:99922393	0.30761	1	PILRB	ENSG00000121716.20	Skin - Not Sun Exposed (Suprapubic)	T=0.824	C=0.176	0.944542	1.62843e-129
PILRB	rs141376982	rs1059129	chr7:99926522	0.395209	0.985	PILRB	ENSG00000121716.20	Skin - Not Sun Exposed (Suprapubic)	A=0.823	G=0.177	0.87028	2.63528e-129
PILRB	rs146873825	rs1059129	chr7:99926522	0.305513	1	PILRB	ENSG00000121716.20	Skin - Not Sun Exposed (Suprapubic)	A=0.823	G=0.177	0.87028	2.63528e-129
PILRB	rs141376982	rs2108269	chr7:99980104	0.392512	0.984982	PILRB	ENSG00000121716.20	Skin - Not Sun Exposed (Suprapubic)	T=0.822	C=0.178	0.867615	2.87715e-127
PILRB	rs146873825	rs2108269	chr7:99980104	0.30344	1	PILRB	ENSG00000121716.20	Skin - Not Sun Exposed (Suprapubic)	T=0.822	C=0.178	0.867615	2.87715e-127
PILRB	rs141376982	rs6975660	chr7:99975266	0.392512	0.984982	PILRB	ENSG00000121716.20	Skin - Not Sun Exposed (Suprapubic)	A=0.822	G=0.178	0.868893	2.92767e-127
PILRB	rs146873825	rs6975660	chr7:99975266	0.30344	1	PILRB	ENSG00000121716.20	Skin - Not Sun Exposed (Suprapubic)	A=0.822	G=0.178	0.868893	2.92767e-127
PILRB	rs141376982	rs28495773	chr7:99943583	0.400694	0.985036	PILRB	ENSG00000121716.20	Skin - Not Sun Exposed (Suprapubic)	A=0.825	T=0.175	0.938213	4.56096e-127
PILRB	rs146873825	rs28495773	chr7:99943583	0.309731	1	PILRB	ENSG00000121716.20	Skin - Not Sun Exposed (Suprapubic)	A=0.825	T=0.175	0.938213	4.56096e-127
PILRB	rs141376982	rs73401443	chr7:99977582	0.392512	0.984982	PILRB	ENSG00000121716.20	Skin - Not Sun Exposed (Suprapubic)	T=0.822	G=0.178	0.861885	2.28753e-126
PILRB	rs141376982	rs10085549	chr7:99983135	0.392512	0.984982	PILRB	ENSG00000121716.20	Skin - Not Sun Exposed (Suprapubic)	C=0.822	T=0.178	0.861885	2.28753e-126
PILRB	rs146873825	rs73401443	chr7:99977582	0.30344	1	PILRB	ENSG00000121716.20	Skin - Not Sun Exposed (Suprapubic)	T=0.822	G=0.178	0.861885	2.28753e-126
PILRB	rs146873825	rs10085549	chr7:99983135	0.30344	1	PILRB	ENSG00000121716.20	Skin - Not Sun Exposed (Suprapubic)	C=0.822	T=0.178	0.861885	2.28753e-126
PILRB	rs141376982	rs57275596	chr7:99968489	0.392512	0.984982	PILRB	ENSG00000121716.20	Esophagus - Mucosa	-=0.822	CT=0.178	0.837014	1.21789e-125
PILRB	rs146873825	rs57275596	chr7:99968489	0.30344	1	PILRB	ENSG00000121716.20	Esophagus - Mucosa	-=0.822	CT=0.178	0.837014	1.21789e-125
ACP6	rs6674938	rs1344	chr1:147119273	0.526413	0.993871	ACP6	ENSG00000162836.11	Thyroid	G=0.423	A=0.577	0.782101	3.21187e-125
ARG1	rs2781640	rs2781668	chr6:131897278	0.350185	0.711913	ARG1	ENSG00000118520.14	Skin - Sun Exposed (Lower leg)	C=0.83	T=0.17	-0.708632	3.39463e-125
PILRB	rs141376982	rs7797025	chr7:99937941	0.394086	0.970145	PILRB	ENSG00000121716.20	Esophagus - Mucosa	A=0.827	G=0.173	0.83187	2.36391e-124
PILRB	rs141376982	rs6955367	chr7:99961194	0.392512	0.984982	PILRB	ENSG00000121716.20	Esophagus - Mucosa	A=0.822	G=0.178	0.83425	2.5567e-124
PILRB	rs141376982	rs11768967	chr7:99967644	0.392512	0.984982	PILRB	ENSG00000121716.20	Esophagus - Mucosa	G=0.822	A=0.178	0.83425	2.5567e-124
PILRB	rs141376982	rs7792959	chr7:99972403	0.392512	0.984982	PILRB	ENSG00000121716.20	Esophagus - Mucosa	C=0.822	T=0.178	0.83425	2.5567e-124
PILRB	rs146873825	rs6955367	chr7:99961194	0.30344	1	PILRB	ENSG00000121716.20	Esophagus - Mucosa	A=0.822	G=0.178	0.83425	2.5567e-124
PILRB	rs146873825	rs11768967	chr7:99967644	0.30344	1	PILRB	ENSG00000121716.20	Esophagus - Mucosa	G=0.822	A=0.178	0.83425	2.5567e-124
PILRB	rs146873825	rs7792959	chr7:99972403	0.30344	1	PILRB	ENSG00000121716.20	Esophagus - Mucosa	C=0.822	T=0.178	0.83425	2.5567e-124
PILRB	rs141376982	rs28401739	chr7:99905684	0.395209	0.985	PILRB	ENSG00000121716.20	Skin - Not Sun Exposed (Suprapubic)	A=0.823	G=0.177	0.861864	7.61087e-124
PILRB	rs146873825	rs28401739	chr7:99905684	0.305513	1	PILRB	ENSG00000121716.20	Skin - Not Sun Exposed (Suprapubic)	A=0.823	G=0.177	0.861864	7.61087e-124
PILRB	rs141376982	rs7797025	chr7:99937941	0.394086	0.970145	PILRB	ENSG00000121716.20	Muscle - Skeletal	A=0.827	G=0.173	0.845101	1.07065e-123
PILRB	rs141376982	rs7795805	chr7:99950408	0.395209	0.985	PILRB	ENSG00000121716.20	Muscle - Skeletal	A=0.823	G=0.177	0.841626	1.54427e-123
PILRB	rs141376982	rs559354079	chr7:99950418	0.395209	0.985	PILRB	ENSG00000121716.20	Muscle - Skeletal	T=0.823	C=0.177	0.841626	1.54427e-123
PILRB	rs141376982	rs7799894	chr7:99950427	0.395209	0.985	PILRB	ENSG00000121716.20	Muscle - Skeletal	G=0.823	T=0.177	0.841626	1.54427e-123
PILRB	rs141376982	rs7799901	chr7:99950450	0.392512	0.984982	PILRB	ENSG00000121716.20	Muscle - Skeletal	G=0.822	A=0.178	0.841626	1.54427e-123
PILRB	rs146873825	rs7799901	chr7:99950450	0.30344	1	PILRB	ENSG00000121716.20	Muscle - Skeletal	G=0.822	A=0.178	0.841626	1.54427e-123
PILRB	rs141376982	rs1059129	chr7:99926522	0.395209	0.985	PILRB	ENSG00000121716.20	Muscle - Skeletal	A=0.823	G=0.177	0.841035	3.38213e-123
PILRB	rs141376982	rs7786844	chr7:99934008	0.392512	0.984982	PILRB	ENSG00000121716.20	Muscle - Skeletal	T=0.822	G=0.178	0.841035	3.38213e-123
PILRB	rs141376982	rs3873746	chr7:99935097	0.389845	0.984964	PILRB	ENSG00000121716.20	Muscle - Skeletal	G=0.821	A=0.179	0.841035	3.38213e-123
PILRB	rs141376982	rs6979910	chr7:99940630	0.392512	0.984982	PILRB	ENSG00000121716.20	Muscle - Skeletal	A=0.822	C=0.178	0.841035	3.38213e-123
PILRB	rs146873825	rs1059129	chr7:99926522	0.305513	1	PILRB	ENSG00000121716.20	Muscle - Skeletal	A=0.823	G=0.177	0.841035	3.38213e-123
PILRB	rs146873825	rs7786844	chr7:99934008	0.30344	1	PILRB	ENSG00000121716.20	Muscle - Skeletal	T=0.822	G=0.178	0.841035	3.38213e-123
PILRB	rs146873825	rs3873746	chr7:99935097	0.301389	1	PILRB	ENSG00000121716.20	Muscle - Skeletal	G=0.821	A=0.179	0.841035	3.38213e-123
PILRB	rs146873825	rs6979910	chr7:99940630	0.30344	1	PILRB	ENSG00000121716.20	Muscle - Skeletal	A=0.822	C=0.178	0.841035	3.38213e-123
PILRB	rs141376982	rs6955367	chr7:99961194	0.392512	0.984982	PILRB	ENSG00000121716.20	Muscle - Skeletal	A=0.822	G=0.178	0.846167	6.2977e-123
PILRB	rs141376982	rs11768967	chr7:99967644	0.392512	0.984982	PILRB	ENSG00000121716.20	Muscle - Skeletal	G=0.822	A=0.178	0.846167	6.2977e-123
PILRB	rs146873825	rs6955367	chr7:99961194	0.30344	1	PILRB	ENSG00000121716.20	Muscle - Skeletal	A=0.822	G=0.178	0.846167	6.2977e-123
PILRB	rs146873825	rs11768967	chr7:99967644	0.30344	1	PILRB	ENSG00000121716.20	Muscle - Skeletal	G=0.822	A=0.178	0.846167	6.2977e-123
PILRB	rs141376982	rs57275596	chr7:99968489	0.392512	0.984982	PILRB	ENSG00000121716.20	Muscle - Skeletal	-=0.822	CT=0.178	0.846982	8.39478e-123
PILRB	rs146873825	rs57275596	chr7:99968489	0.30344	1	PILRB	ENSG00000121716.20	Muscle - Skeletal	-=0.822	CT=0.178	0.846982	8.39478e-123
PILRB	rs141376982	rs7795805	chr7:99950408	0.395209	0.985	PILRB	ENSG00000121716.20	Esophagus - Mucosa	A=0.823	G=0.177	0.825065	1.39807e-122
PILRB	rs141376982	rs559354079	chr7:99950418	0.395209	0.985	PILRB	ENSG00000121716.20	Esophagus - Mucosa	T=0.823	C=0.177	0.825065	1.39807e-122
PILRB	rs141376982	rs7799894	chr7:99950427	0.395209	0.985	PILRB	ENSG00000121716.20	Esophagus - Mucosa	G=0.823	T=0.177	0.825065	1.39807e-122
PILRB	rs141376982	rs7799901	chr7:99950450	0.392512	0.984982	PILRB	ENSG00000121716.20	Esophagus - Mucosa	G=0.822	A=0.178	0.825065	1.39807e-122
PILRB	rs146873825	rs7799901	chr7:99950450	0.30344	1	PILRB	ENSG00000121716.20	Esophagus - Mucosa	G=0.822	A=0.178	0.825065	1.39807e-122
PILRB	rs141376982	rs6975660	chr7:99975266	0.392512	0.984982	PILRB	ENSG00000121716.20	Muscle - Skeletal	A=0.822	G=0.178	0.839692	3.16299e-122
PILRB	rs146873825	rs6975660	chr7:99975266	0.30344	1	PILRB	ENSG00000121716.20	Muscle - Skeletal	A=0.822	G=0.178	0.839692	3.16299e-122
PILRB	rs141376982	rs7799932	chr7:99950508	0.397936	0.985018	PILRB	ENSG00000121716.20	Artery - Tibial	G=0.824	C=0.176	0.909622	4.5203e-122
PILRB	rs141376982	rs41280971	chr7:99954457	0.397936	0.985018	PILRB	ENSG00000121716.20	Artery - Tibial	G=0.824	T=0.176	0.909622	4.5203e-122
PILRB	rs141376982	rs11761426	chr7:99956893	0.397936	0.985018	PILRB	ENSG00000121716.20	Artery - Tibial	A=0.824	T=0.176	0.909622	4.5203e-122
PILRB	rs141376982	rs5886120	chr7:99957128	0.397936	0.985018	PILRB	ENSG00000121716.20	Artery - Tibial	CCT=0.824	-=0.176	0.909622	4.5203e-122
PILRB	rs141376982	rs151288400	chr7:99957994	0.397936	0.985018	PILRB	ENSG00000121716.20	Artery - Tibial	GA=0.824	-=0.176	0.909622	4.5203e-122
PILRB	rs146873825	rs7799932	chr7:99950508	0.30761	1	PILRB	ENSG00000121716.20	Artery - Tibial	G=0.824	C=0.176	0.909622	4.5203e-122
PILRB	rs146873825	rs41280971	chr7:99954457	0.30761	1	PILRB	ENSG00000121716.20	Artery - Tibial	G=0.824	T=0.176	0.909622	4.5203e-122
PILRB	rs146873825	rs11761426	chr7:99956893	0.30761	1	PILRB	ENSG00000121716.20	Artery - Tibial	A=0.824	T=0.176	0.909622	4.5203e-122
PILRB	rs146873825	rs5886120	chr7:99957128	0.30761	1	PILRB	ENSG00000121716.20	Artery - Tibial	CCT=0.824	-=0.176	0.909622	4.5203e-122
PILRB	rs146873825	rs151288400	chr7:99957994	0.30761	1	PILRB	ENSG00000121716.20	Artery - Tibial	GA=0.824	-=0.176	0.909622	4.5203e-122
PILRB	rs141376982	rs7786844	chr7:99934008	0.392512	0.984982	PILRB	ENSG00000121716.20	Esophagus - Mucosa	T=0.822	G=0.178	0.824618	4.66601e-122
PILRB	rs141376982	rs3873746	chr7:99935097	0.389845	0.984964	PILRB	ENSG00000121716.20	Esophagus - Mucosa	G=0.821	A=0.179	0.824618	4.66601e-122
PILRB	rs141376982	rs6979910	chr7:99940630	0.392512	0.984982	PILRB	ENSG00000121716.20	Esophagus - Mucosa	A=0.822	C=0.178	0.824618	4.66601e-122
PILRB	rs146873825	rs7786844	chr7:99934008	0.30344	1	PILRB	ENSG00000121716.20	Esophagus - Mucosa	T=0.822	G=0.178	0.824618	4.66601e-122
PILRB	rs146873825	rs3873746	chr7:99935097	0.301389	1	PILRB	ENSG00000121716.20	Esophagus - Mucosa	G=0.821	A=0.179	0.824618	4.66601e-122
PILRB	rs146873825	rs6979910	chr7:99940630	0.30344	1	PILRB	ENSG00000121716.20	Esophagus - Mucosa	A=0.822	C=0.178	0.824618	4.66601e-122
PILRB	rs141376982	rs78256546	chr7:99952970	0.397936	0.985018	PILRB	ENSG00000121716.20	Artery - Tibial	A=0.824	G=0.176	0.909535	5.136e-122
PILRB	rs146873825	rs78256546	chr7:99952970	0.30761	1	PILRB	ENSG00000121716.20	Artery - Tibial	A=0.824	G=0.176	0.909535	5.136e-122
PILRB	rs141376982	rs7792959	chr7:99972403	0.392512	0.984982	PILRB	ENSG00000121716.20	Muscle - Skeletal	C=0.822	T=0.178	0.844363	5.29311e-122
PILRB	rs146873825	rs7792959	chr7:99972403	0.30344	1	PILRB	ENSG00000121716.20	Muscle - Skeletal	C=0.822	T=0.178	0.844363	5.29311e-122
PILRB	rs141376982	rs111689538	chr7:99906300	0.391334	0.970109	PILRB	ENSG00000121716.20	Adipose - Visceral (Omentum)	C=0.826	T=0.174	0.937754	5.5763e-122
PILRB	rs141376982	rs2108269	chr7:99980104	0.392512	0.984982	PILRB	ENSG00000121716.20	Muscle - Skeletal	T=0.822	C=0.178	0.839174	6.60073e-122
PILRB	rs146873825	rs2108269	chr7:99980104	0.30344	1	PILRB	ENSG00000121716.20	Muscle - Skeletal	T=0.822	C=0.178	0.839174	6.60073e-122
PILRB	rs141376982	rs73401443	chr7:99977582	0.392512	0.984982	PILRB	ENSG00000121716.20	Muscle - Skeletal	T=0.822	G=0.178	0.834018	1.37318e-121
PILRB	rs141376982	rs10085549	chr7:99983135	0.392512	0.984982	PILRB	ENSG00000121716.20	Muscle - Skeletal	C=0.822	T=0.178	0.834018	1.37318e-121
PILRB	rs146873825	rs73401443	chr7:99977582	0.30344	1	PILRB	ENSG00000121716.20	Muscle - Skeletal	T=0.822	G=0.178	0.834018	1.37318e-121
PILRB	rs146873825	rs10085549	chr7:99983135	0.30344	1	PILRB	ENSG00000121716.20	Muscle - Skeletal	C=0.822	T=0.178	0.834018	1.37318e-121
PILRB	rs141376982	rs150919431	chr7:99926811	0.397936	0.985018	PILRB	ENSG00000121716.20	Adipose - Visceral (Omentum)	C=0.824	T=0.176	0.942776	1.9219e-121
PILRB	rs141376982	rs190448056	chr7:99934192	0.397936	0.985018	PILRB	ENSG00000121716.20	Adipose - Visceral (Omentum)	T=0.824	C=0.176	0.942776	1.9219e-121
PILRB	rs141376982	rs377671442	chr7:99938205	0.397936	0.985018	PILRB	ENSG00000121716.20	Adipose - Visceral (Omentum)	T=0.824	G=0.176	0.942776	1.9219e-121
PILRB	rs141376982	rs113979344	chr7:99946385	0.397936	0.985018	PILRB	ENSG00000121716.20	Adipose - Visceral (Omentum)	C=0.824	G=0.176	0.942776	1.9219e-121
PILRB	rs141376982	rs75636500	chr7:99947657	0.397936	0.985018	PILRB	ENSG00000121716.20	Adipose - Visceral (Omentum)	C=0.824	G=0.176	0.942776	1.9219e-121
PILRB	rs141376982	rs76798830	chr7:99952828	0.388613	0.970073	PILRB	ENSG00000121716.20	Adipose - Visceral (Omentum)	C=0.825	T=0.175	0.942776	1.9219e-121
PILRB	rs141376982	rs6946768	chr7:99954393	0.397936	0.985018	PILRB	ENSG00000121716.20	Adipose - Visceral (Omentum)	G=0.824	A=0.176	0.942776	1.9219e-121
PILRB	rs146873825	rs150919431	chr7:99926811	0.30761	1	PILRB	ENSG00000121716.20	Adipose - Visceral (Omentum)	C=0.824	T=0.176	0.942776	1.9219e-121
PILRB	rs146873825	rs190448056	chr7:99934192	0.30761	1	PILRB	ENSG00000121716.20	Adipose - Visceral (Omentum)	T=0.824	C=0.176	0.942776	1.9219e-121
PILRB	rs146873825	rs377671442	chr7:99938205	0.30761	1	PILRB	ENSG00000121716.20	Adipose - Visceral (Omentum)	T=0.824	G=0.176	0.942776	1.9219e-121
PILRB	rs146873825	rs113979344	chr7:99946385	0.30761	1	PILRB	ENSG00000121716.20	Adipose - Visceral (Omentum)	C=0.824	G=0.176	0.942776	1.9219e-121
PILRB	rs146873825	rs75636500	chr7:99947657	0.30761	1	PILRB	ENSG00000121716.20	Adipose - Visceral (Omentum)	C=0.824	G=0.176	0.942776	1.9219e-121
PILRB	rs146873825	rs76798830	chr7:99952828	0.309731	1	PILRB	ENSG00000121716.20	Adipose - Visceral (Omentum)	C=0.825	T=0.175	0.942776	1.9219e-121
PILRB	rs146873825	rs6946768	chr7:99954393	0.30761	1	PILRB	ENSG00000121716.20	Adipose - Visceral (Omentum)	G=0.824	A=0.176	0.942776	1.9219e-121
PILRB	rs141376982	rs7795656	chr7:99950297	0.397936	0.985018	PILRB	ENSG00000121716.20	Artery - Tibial	A=0.824	T=0.176	0.905793	4.52344e-121
PILRB	rs146873825	rs7795656	chr7:99950297	0.30761	1	PILRB	ENSG00000121716.20	Artery - Tibial	A=0.824	T=0.176	0.905793	4.52344e-121
PILRB	rs141376982	rs28680963	chr7:99905475	0.397936	0.985018	PILRB	ENSG00000121716.20	Muscle - Skeletal	C=0.824	G=0.176	0.882726	4.77898e-121
PILRB	rs146873825	rs28680963	chr7:99905475	0.30761	1	PILRB	ENSG00000121716.20	Muscle - Skeletal	C=0.824	G=0.176	0.882726	4.77898e-121
PILRB	rs141376982	rs112386097	chr7:99979564	0.397936	0.985018	PILRB	ENSG00000121716.20	Muscle - Skeletal	C=0.824	G=0.176	0.880032	4.8854e-121
PILRB	rs146873825	rs112386097	chr7:99979564	0.30761	1	PILRB	ENSG00000121716.20	Muscle - Skeletal	C=0.824	G=0.176	0.880032	4.8854e-121
PILRB	rs141376982	rs111312383	chr7:99905325	0.397936	0.985018	PILRB	ENSG00000121716.20	Muscle - Skeletal	C=0.824	T=0.176	0.887791	5.34221e-121
PILRB	rs141376982	rs1063945	chr7:99930447	0.397936	0.985018	PILRB	ENSG00000121716.20	Muscle - Skeletal	C=0.824	T=0.176	0.887791	5.34221e-121
PILRB	rs141376982	rs7799932	chr7:99950508	0.397936	0.985018	PILRB	ENSG00000121716.20	Muscle - Skeletal	G=0.824	C=0.176	0.887791	5.34221e-121
PILRB	rs141376982	rs41280971	chr7:99954457	0.397936	0.985018	PILRB	ENSG00000121716.20	Muscle - Skeletal	G=0.824	T=0.176	0.887791	5.34221e-121
PILRB	rs141376982	rs11761426	chr7:99956893	0.397936	0.985018	PILRB	ENSG00000121716.20	Muscle - Skeletal	A=0.824	T=0.176	0.887791	5.34221e-121
PILRB	rs141376982	rs5886120	chr7:99957128	0.397936	0.985018	PILRB	ENSG00000121716.20	Muscle - Skeletal	CCT=0.824	-=0.176	0.887791	5.34221e-121
PILRB	rs141376982	rs151288400	chr7:99957994	0.397936	0.985018	PILRB	ENSG00000121716.20	Muscle - Skeletal	GA=0.824	-=0.176	0.887791	5.34221e-121
PILRB	rs146873825	rs111312383	chr7:99905325	0.30761	1	PILRB	ENSG00000121716.20	Muscle - Skeletal	C=0.824	T=0.176	0.887791	5.34221e-121
PILRB	rs146873825	rs1063945	chr7:99930447	0.30761	1	PILRB	ENSG00000121716.20	Muscle - Skeletal	C=0.824	T=0.176	0.887791	5.34221e-121
PILRB	rs146873825	rs7799932	chr7:99950508	0.30761	1	PILRB	ENSG00000121716.20	Muscle - Skeletal	G=0.824	C=0.176	0.887791	5.34221e-121
PILRB	rs146873825	rs41280971	chr7:99954457	0.30761	1	PILRB	ENSG00000121716.20	Muscle - Skeletal	G=0.824	T=0.176	0.887791	5.34221e-121
PILRB	rs146873825	rs11761426	chr7:99956893	0.30761	1	PILRB	ENSG00000121716.20	Muscle - Skeletal	A=0.824	T=0.176	0.887791	5.34221e-121
PILRB	rs146873825	rs5886120	chr7:99957128	0.30761	1	PILRB	ENSG00000121716.20	Muscle - Skeletal	CCT=0.824	-=0.176	0.887791	5.34221e-121
PILRB	rs146873825	rs151288400	chr7:99957994	0.30761	1	PILRB	ENSG00000121716.20	Muscle - Skeletal	GA=0.824	-=0.176	0.887791	5.34221e-121
PILRB	rs141376982	rs1059129	chr7:99926522	0.395209	0.985	PILRB	ENSG00000121716.20	Esophagus - Mucosa	A=0.823	G=0.177	0.822129	5.42055e-121
PILRB	rs146873825	rs1059129	chr7:99926522	0.305513	1	PILRB	ENSG00000121716.20	Esophagus - Mucosa	A=0.823	G=0.177	0.822129	5.42055e-121
PILRB	rs141376982	rs111312383	chr7:99905325	0.397936	0.985018	PILRB	ENSG00000121716.20	Artery - Tibial	C=0.824	T=0.176	0.907152	5.66148e-121
PILRB	rs141376982	rs1063945	chr7:99930447	0.397936	0.985018	PILRB	ENSG00000121716.20	Artery - Tibial	C=0.824	T=0.176	0.907152	5.66148e-121
PILRB	rs141376982	rs11761253	chr7:99939321	0.397936	0.985018	PILRB	ENSG00000121716.20	Artery - Tibial	C=0.824	T=0.176	0.907152	5.66148e-121
PILRB	rs146873825	rs111312383	chr7:99905325	0.30761	1	PILRB	ENSG00000121716.20	Artery - Tibial	C=0.824	T=0.176	0.907152	5.66148e-121
PILRB	rs146873825	rs1063945	chr7:99930447	0.30761	1	PILRB	ENSG00000121716.20	Artery - Tibial	C=0.824	T=0.176	0.907152	5.66148e-121
PILRB	rs146873825	rs11761253	chr7:99939321	0.30761	1	PILRB	ENSG00000121716.20	Artery - Tibial	C=0.824	T=0.176	0.907152	5.66148e-121
PILRB	rs141376982	rs77861211	chr7:99962096	0.397936	0.985018	PILRB	ENSG00000121716.20	Artery - Tibial	T=0.824	C=0.176	0.907332	6.03771e-121
PILRB	rs141376982	rs11769057	chr7:99964661	0.397936	0.985018	PILRB	ENSG00000121716.20	Artery - Tibial	A=0.824	G=0.176	0.907332	6.03771e-121
PILRB	rs141376982	rs11768933	chr7:99967737	0.397936	0.985018	PILRB	ENSG00000121716.20	Artery - Tibial	C=0.824	T=0.176	0.907332	6.03771e-121
PILRB	rs141376982	rs6948685	chr7:99970188	0.395209	0.985	PILRB	ENSG00000121716.20	Artery - Tibial	C=0.823	T=0.177	0.907332	6.03771e-121
PILRB	rs141376982	rs6975563	chr7:99974968	0.397936	0.985018	PILRB	ENSG00000121716.20	Artery - Tibial	G=0.824	A=0.176	0.907332	6.03771e-121
PILRB	rs146873825	rs77861211	chr7:99962096	0.30761	1	PILRB	ENSG00000121716.20	Artery - Tibial	T=0.824	C=0.176	0.907332	6.03771e-121
PILRB	rs146873825	rs11769057	chr7:99964661	0.30761	1	PILRB	ENSG00000121716.20	Artery - Tibial	A=0.824	G=0.176	0.907332	6.03771e-121
PILRB	rs146873825	rs11768933	chr7:99967737	0.30761	1	PILRB	ENSG00000121716.20	Artery - Tibial	C=0.824	T=0.176	0.907332	6.03771e-121
PILRB	rs146873825	rs6948685	chr7:99970188	0.305513	1	PILRB	ENSG00000121716.20	Artery - Tibial	C=0.823	T=0.177	0.907332	6.03771e-121
PILRB	rs146873825	rs6975563	chr7:99974968	0.30761	1	PILRB	ENSG00000121716.20	Artery - Tibial	G=0.824	A=0.176	0.907332	6.03771e-121
PILRB	rs141376982	rs11761253	chr7:99939321	0.397936	0.985018	PILRB	ENSG00000121716.20	Muscle - Skeletal	C=0.824	T=0.176	0.888207	1.19707e-120
PILRB	rs146873825	rs11761253	chr7:99939321	0.30761	1	PILRB	ENSG00000121716.20	Muscle - Skeletal	C=0.824	T=0.176	0.888207	1.19707e-120
PILRB	rs141376982	rs3991498	chr7:99904969	0.397936	0.985018	PILRB	ENSG00000121716.20	Muscle - Skeletal	A=0.824	G=0.176	0.884281	1.42212e-120
PILRB	rs141376982	rs117787328	chr7:99926308	0.397936	0.985018	PILRB	ENSG00000121716.20	Muscle - Skeletal	T=0.824	C=0.176	0.884281	1.42212e-120
PILRB	rs141376982	rs1636980	chr7:99938864	0.397936	0.985018	PILRB	ENSG00000121716.20	Muscle - Skeletal	G=0.824	A=0.176	0.884281	1.42212e-120
PILRB	rs141376982	rs7795656	chr7:99950297	0.397936	0.985018	PILRB	ENSG00000121716.20	Muscle - Skeletal	A=0.824	T=0.176	0.884281	1.42212e-120
PILRB	rs146873825	rs3991498	chr7:99904969	0.30761	1	PILRB	ENSG00000121716.20	Muscle - Skeletal	A=0.824	G=0.176	0.884281	1.42212e-120
PILRB	rs146873825	rs117787328	chr7:99926308	0.30761	1	PILRB	ENSG00000121716.20	Muscle - Skeletal	T=0.824	C=0.176	0.884281	1.42212e-120
PILRB	rs146873825	rs1636980	chr7:99938864	0.30761	1	PILRB	ENSG00000121716.20	Muscle - Skeletal	G=0.824	A=0.176	0.884281	1.42212e-120
PILRB	rs146873825	rs7795656	chr7:99950297	0.30761	1	PILRB	ENSG00000121716.20	Muscle - Skeletal	A=0.824	T=0.176	0.884281	1.42212e-120
PILRB	rs141376982	rs6975660	chr7:99975266	0.392512	0.984982	PILRB	ENSG00000121716.20	Esophagus - Mucosa	A=0.822	G=0.178	0.822428	1.48337e-120
PILRB	rs146873825	rs6975660	chr7:99975266	0.30344	1	PILRB	ENSG00000121716.20	Esophagus - Mucosa	A=0.822	G=0.178	0.822428	1.48337e-120
PILRB	rs141376982	rs112386097	chr7:99979564	0.397936	0.985018	PILRB	ENSG00000121716.20	Artery - Tibial	C=0.824	G=0.176	0.896095	1.86859e-120
PILRB	rs146873825	rs112386097	chr7:99979564	0.30761	1	PILRB	ENSG00000121716.20	Artery - Tibial	C=0.824	G=0.176	0.896095	1.86859e-120
PILRB	rs141376982	rs28495773	chr7:99943583	0.400694	0.985036	PILRB	ENSG00000121716.20	Esophagus - Mucosa	A=0.825	T=0.175	0.908342	2.69849e-120
PILRB	rs146873825	rs28495773	chr7:99943583	0.309731	1	PILRB	ENSG00000121716.20	Esophagus - Mucosa	A=0.825	T=0.175	0.908342	2.69849e-120
PILRB	rs141376982	rs73401450	chr7:99981859	0.397936	0.985018	PILRB	ENSG00000121716.20	Muscle - Skeletal	G=0.824	C=0.176	0.872654	3.87725e-120
PILRB	rs146873825	rs73401450	chr7:99981859	0.30761	1	PILRB	ENSG00000121716.20	Muscle - Skeletal	G=0.824	C=0.176	0.872654	3.87725e-120
PILRB	rs141376982	rs2108269	chr7:99980104	0.392512	0.984982	PILRB	ENSG00000121716.20	Esophagus - Mucosa	T=0.822	C=0.178	0.822247	4.01921e-120
PILRB	rs146873825	rs2108269	chr7:99980104	0.30344	1	PILRB	ENSG00000121716.20	Esophagus - Mucosa	T=0.822	C=0.178	0.822247	4.01921e-120
PILRB	rs141376982	rs3991498	chr7:99904969	0.397936	0.985018	PILRB	ENSG00000121716.20	Artery - Tibial	A=0.824	G=0.176	0.903407	5.26856e-120
PILRB	rs141376982	rs117787328	chr7:99926308	0.397936	0.985018	PILRB	ENSG00000121716.20	Artery - Tibial	T=0.824	C=0.176	0.903407	5.26856e-120
PILRB	rs141376982	rs1636980	chr7:99938864	0.397936	0.985018	PILRB	ENSG00000121716.20	Artery - Tibial	G=0.824	A=0.176	0.903407	5.26856e-120
PILRB	rs146873825	rs3991498	chr7:99904969	0.30761	1	PILRB	ENSG00000121716.20	Artery - Tibial	A=0.824	G=0.176	0.903407	5.26856e-120
PILRB	rs146873825	rs117787328	chr7:99926308	0.30761	1	PILRB	ENSG00000121716.20	Artery - Tibial	T=0.824	C=0.176	0.903407	5.26856e-120
PILRB	rs146873825	rs1636980	chr7:99938864	0.30761	1	PILRB	ENSG00000121716.20	Artery - Tibial	G=0.824	A=0.176	0.903407	5.26856e-120
PILRB	rs141376982	rs6965207	chr7:99973351	0.397936	0.985018	PILRB	ENSG00000121716.20	Artery - Tibial	C=0.824	T=0.176	0.903465	5.9881e-120
PILRB	rs146873825	rs6965207	chr7:99973351	0.30761	1	PILRB	ENSG00000121716.20	Artery - Tibial	C=0.824	T=0.176	0.903465	5.9881e-120
PILRB	rs141376982	rs6945952	chr7:99981775	0.397936	0.985018	PILRB	ENSG00000121716.20	Muscle - Skeletal	A=0.824	G=0.176	0.870014	6.91945e-120
PILRB	rs141376982	rs73401451	chr7:99981895	0.397936	0.985018	PILRB	ENSG00000121716.20	Muscle - Skeletal	T=0.824	C=0.176	0.870014	6.91945e-120
PILRB	rs146873825	rs6945952	chr7:99981775	0.30761	1	PILRB	ENSG00000121716.20	Muscle - Skeletal	A=0.824	G=0.176	0.870014	6.91945e-120
PILRB	rs146873825	rs73401451	chr7:99981895	0.30761	1	PILRB	ENSG00000121716.20	Muscle - Skeletal	T=0.824	C=0.176	0.870014	6.91945e-120
PILRB	rs141376982	rs77861211	chr7:99962096	0.397936	0.985018	PILRB	ENSG00000121716.20	Muscle - Skeletal	T=0.824	C=0.176	0.886364	8.46359e-120
PILRB	rs141376982	rs11769057	chr7:99964661	0.397936	0.985018	PILRB	ENSG00000121716.20	Muscle - Skeletal	A=0.824	G=0.176	0.886364	8.46359e-120
PILRB	rs141376982	rs11768933	chr7:99967737	0.397936	0.985018	PILRB	ENSG00000121716.20	Muscle - Skeletal	C=0.824	T=0.176	0.886364	8.46359e-120
PILRB	rs141376982	rs6948685	chr7:99970188	0.395209	0.985	PILRB	ENSG00000121716.20	Muscle - Skeletal	C=0.823	T=0.177	0.886364	8.46359e-120
PILRB	rs141376982	rs6975563	chr7:99974968	0.397936	0.985018	PILRB	ENSG00000121716.20	Muscle - Skeletal	G=0.824	A=0.176	0.886364	8.46359e-120
PILRB	rs146873825	rs77861211	chr7:99962096	0.30761	1	PILRB	ENSG00000121716.20	Muscle - Skeletal	T=0.824	C=0.176	0.886364	8.46359e-120
PILRB	rs146873825	rs11769057	chr7:99964661	0.30761	1	PILRB	ENSG00000121716.20	Muscle - Skeletal	A=0.824	G=0.176	0.886364	8.46359e-120
PILRB	rs146873825	rs11768933	chr7:99967737	0.30761	1	PILRB	ENSG00000121716.20	Muscle - Skeletal	C=0.824	T=0.176	0.886364	8.46359e-120
PILRB	rs146873825	rs6948685	chr7:99970188	0.305513	1	PILRB	ENSG00000121716.20	Muscle - Skeletal	C=0.823	T=0.177	0.886364	8.46359e-120
PILRB	rs146873825	rs6975563	chr7:99974968	0.30761	1	PILRB	ENSG00000121716.20	Muscle - Skeletal	G=0.824	A=0.176	0.886364	8.46359e-120
PILRB	rs141376982	rs113387325	chr7:99913146	0.391334	0.970109	PILRB	ENSG00000121716.20	Adipose - Visceral (Omentum)	G=0.826	T=0.174	0.941988	8.86612e-120
PILRB	rs141376982	rs113387325	chr7:99913146	0.391334	0.970109	PILRB	ENSG00000121716.20	Esophagus - Muscularis	G=0.826	T=0.174	0.879669	1.27571e-119
PILRB	rs141376982	rs28680963	chr7:99905475	0.397936	0.985018	PILRB	ENSG00000121716.20	Artery - Tibial	C=0.824	G=0.176	0.90147	1.87881e-119
PILRB	rs146873825	rs28680963	chr7:99905475	0.30761	1	PILRB	ENSG00000121716.20	Artery - Tibial	C=0.824	G=0.176	0.90147	1.87881e-119
PILRB	rs141376982	rs73401450	chr7:99981859	0.397936	0.985018	PILRB	ENSG00000121716.20	Artery - Tibial	G=0.824	C=0.176	0.888249	2.32762e-119
PILRB	rs146873825	rs73401450	chr7:99981859	0.30761	1	PILRB	ENSG00000121716.20	Artery - Tibial	G=0.824	C=0.176	0.888249	2.32762e-119
PILRB	rs141376982	rs78256546	chr7:99952970	0.397936	0.985018	PILRB	ENSG00000121716.20	Muscle - Skeletal	A=0.824	G=0.176	0.881742	2.40086e-119
PILRB	rs146873825	rs78256546	chr7:99952970	0.30761	1	PILRB	ENSG00000121716.20	Muscle - Skeletal	A=0.824	G=0.176	0.881742	2.40086e-119
PILRB	rs141376982	rs6965207	chr7:99973351	0.397936	0.985018	PILRB	ENSG00000121716.20	Muscle - Skeletal	C=0.824	T=0.176	0.882683	2.40852e-119
PILRB	rs146873825	rs6965207	chr7:99973351	0.30761	1	PILRB	ENSG00000121716.20	Muscle - Skeletal	C=0.824	T=0.176	0.882683	2.40852e-119
PILRB	rs141376982	rs112659704	chr7:99922393	0.397936	0.985018	PILRB	ENSG00000121716.20	Muscle - Skeletal	T=0.824	C=0.176	0.89677	2.65526e-119
PILRB	rs146873825	rs112659704	chr7:99922393	0.30761	1	PILRB	ENSG00000121716.20	Muscle - Skeletal	T=0.824	C=0.176	0.89677	2.65526e-119
PILRB	rs141376982	rs111344110	chr7:99895309	0.397936	0.985018	PILRB	ENSG00000121716.20	Artery - Tibial	C=0.824	G=0.176	0.90257	2.75549e-119
PILRB	rs146873825	rs111344110	chr7:99895309	0.30761	1	PILRB	ENSG00000121716.20	Artery - Tibial	C=0.824	G=0.176	0.90257	2.75549e-119
PILRB	rs141376982	rs28401739	chr7:99905684	0.395209	0.985	PILRB	ENSG00000121716.20	Muscle - Skeletal	A=0.823	G=0.177	0.826692	3.30223e-119
PILRB	rs146873825	rs28401739	chr7:99905684	0.305513	1	PILRB	ENSG00000121716.20	Muscle - Skeletal	A=0.823	G=0.177	0.826692	3.30223e-119
PILRB	rs141376982	rs111344110	chr7:99895309	0.397936	0.985018	PILRB	ENSG00000121716.20	Muscle - Skeletal	C=0.824	G=0.176	0.880875	3.65268e-119
PILRB	rs146873825	rs111344110	chr7:99895309	0.30761	1	PILRB	ENSG00000121716.20	Muscle - Skeletal	C=0.824	G=0.176	0.880875	3.65268e-119
PILRB	rs141376982	rs73401443	chr7:99977582	0.392512	0.984982	PILRB	ENSG00000121716.20	Esophagus - Mucosa	T=0.822	G=0.178	0.814921	4.21583e-119
PILRB	rs141376982	rs10085549	chr7:99983135	0.392512	0.984982	PILRB	ENSG00000121716.20	Esophagus - Mucosa	C=0.822	T=0.178	0.814921	4.21583e-119
PILRB	rs146873825	rs73401443	chr7:99977582	0.30344	1	PILRB	ENSG00000121716.20	Esophagus - Mucosa	T=0.822	G=0.178	0.814921	4.21583e-119
PILRB	rs146873825	rs10085549	chr7:99983135	0.30344	1	PILRB	ENSG00000121716.20	Esophagus - Mucosa	C=0.822	T=0.178	0.814921	4.21583e-119
PILRB	rs141376982	rs113387325	chr7:99913146	0.391334	0.970109	PILRB	ENSG00000121716.20	Muscle - Skeletal	G=0.826	T=0.174	0.908224	5.00688e-119
PILRB	rs141376982	rs11765869	chr7:99964789	0.397936	0.985018	PILRB	ENSG00000121716.20	Adipose - Visceral (Omentum)	T=0.824	G=0.176	0.939534	5.19108e-119
PILRB	rs141376982	rs705866	chr7:99965285	0.397936	0.985018	PILRB	ENSG00000121716.20	Adipose - Visceral (Omentum)	T=0.824	C=0.176	0.939534	5.19108e-119
PILRB	rs141376982	rs6965458	chr7:99973402	0.397936	0.985018	PILRB	ENSG00000121716.20	Adipose - Visceral (Omentum)	G=0.824	A=0.176	0.939534	5.19108e-119
PILRB	rs141376982	rs1964242	chr7:99976703	0.397936	0.985018	PILRB	ENSG00000121716.20	Adipose - Visceral (Omentum)	G=0.824	A=0.176	0.939534	5.19108e-119
PILRB	rs146873825	rs11765869	chr7:99964789	0.30761	1	PILRB	ENSG00000121716.20	Adipose - Visceral (Omentum)	T=0.824	G=0.176	0.939534	5.19108e-119
PILRB	rs146873825	rs705866	chr7:99965285	0.30761	1	PILRB	ENSG00000121716.20	Adipose - Visceral (Omentum)	T=0.824	C=0.176	0.939534	5.19108e-119
PILRB	rs146873825	rs6965458	chr7:99973402	0.30761	1	PILRB	ENSG00000121716.20	Adipose - Visceral (Omentum)	G=0.824	A=0.176	0.939534	5.19108e-119
PILRB	rs146873825	rs1964242	chr7:99976703	0.30761	1	PILRB	ENSG00000121716.20	Adipose - Visceral (Omentum)	G=0.824	A=0.176	0.939534	5.19108e-119
PILRB	rs141376982	rs6945952	chr7:99981775	0.397936	0.985018	PILRB	ENSG00000121716.20	Artery - Tibial	A=0.824	G=0.176	0.885335	1.37621e-118
PILRB	rs141376982	rs73401451	chr7:99981895	0.397936	0.985018	PILRB	ENSG00000121716.20	Artery - Tibial	T=0.824	C=0.176	0.885335	1.37621e-118
PILRB	rs146873825	rs6945952	chr7:99981775	0.30761	1	PILRB	ENSG00000121716.20	Artery - Tibial	A=0.824	G=0.176	0.885335	1.37621e-118
PILRB	rs146873825	rs73401451	chr7:99981895	0.30761	1	PILRB	ENSG00000121716.20	Artery - Tibial	T=0.824	C=0.176	0.885335	1.37621e-118
PILRB	rs141376982	rs150919431	chr7:99926811	0.397936	0.985018	PILRB	ENSG00000121716.20	Muscle - Skeletal	C=0.824	T=0.176	0.904845	2.19403e-118
PILRB	rs141376982	rs190448056	chr7:99934192	0.397936	0.985018	PILRB	ENSG00000121716.20	Muscle - Skeletal	T=0.824	C=0.176	0.904845	2.19403e-118
PILRB	rs141376982	rs377671442	chr7:99938205	0.397936	0.985018	PILRB	ENSG00000121716.20	Muscle - Skeletal	T=0.824	G=0.176	0.904845	2.19403e-118
PILRB	rs141376982	rs113979344	chr7:99946385	0.397936	0.985018	PILRB	ENSG00000121716.20	Muscle - Skeletal	C=0.824	G=0.176	0.904845	2.19403e-118
PILRB	rs141376982	rs75636500	chr7:99947657	0.397936	0.985018	PILRB	ENSG00000121716.20	Muscle - Skeletal	C=0.824	G=0.176	0.904845	2.19403e-118
PILRB	rs141376982	rs76798830	chr7:99952828	0.388613	0.970073	PILRB	ENSG00000121716.20	Muscle - Skeletal	C=0.825	T=0.175	0.904845	2.19403e-118
PILRB	rs141376982	rs6946768	chr7:99954393	0.397936	0.985018	PILRB	ENSG00000121716.20	Muscle - Skeletal	G=0.824	A=0.176	0.904845	2.19403e-118
PILRB	rs146873825	rs150919431	chr7:99926811	0.30761	1	PILRB	ENSG00000121716.20	Muscle - Skeletal	C=0.824	T=0.176	0.904845	2.19403e-118
PILRB	rs146873825	rs190448056	chr7:99934192	0.30761	1	PILRB	ENSG00000121716.20	Muscle - Skeletal	T=0.824	C=0.176	0.904845	2.19403e-118
PILRB	rs146873825	rs377671442	chr7:99938205	0.30761	1	PILRB	ENSG00000121716.20	Muscle - Skeletal	T=0.824	G=0.176	0.904845	2.19403e-118
PILRB	rs146873825	rs113979344	chr7:99946385	0.30761	1	PILRB	ENSG00000121716.20	Muscle - Skeletal	C=0.824	G=0.176	0.904845	2.19403e-118
PILRB	rs146873825	rs75636500	chr7:99947657	0.30761	1	PILRB	ENSG00000121716.20	Muscle - Skeletal	C=0.824	G=0.176	0.904845	2.19403e-118
PILRB	rs146873825	rs76798830	chr7:99952828	0.309731	1	PILRB	ENSG00000121716.20	Muscle - Skeletal	C=0.825	T=0.175	0.904845	2.19403e-118
PILRB	rs146873825	rs6946768	chr7:99954393	0.30761	1	PILRB	ENSG00000121716.20	Muscle - Skeletal	G=0.824	A=0.176	0.904845	2.19403e-118
PILRB	rs141376982	rs111689538	chr7:99906300	0.391334	0.970109	PILRB	ENSG00000121716.20	Muscle - Skeletal	C=0.826	T=0.174	0.900922	2.72162e-118
PILRB	rs141376982	rs57275596	chr7:99968489	0.392512	0.984982	PILRB	ENSG00000121716.20	Artery - Tibial	-=0.822	CT=0.178	0.859218	7.66936e-118
PILRB	rs146873825	rs57275596	chr7:99968489	0.30344	1	PILRB	ENSG00000121716.20	Artery - Tibial	-=0.822	CT=0.178	0.859218	7.66936e-118
PILRB	rs141376982	rs111689538	chr7:99906300	0.391334	0.970109	PILRB	ENSG00000121716.20	Esophagus - Muscularis	C=0.826	T=0.174	0.867846	1.30274e-117
PILRB	rs141376982	rs7341507	chr7:99951315	0.397936	0.985018	PILRB	ENSG00000121716.20	Artery - Tibial	A=0.824	G=0.176	0.904414	2.11082e-117
PILRB	rs141376982	rs3087502	chr7:99955364	0.397936	0.985018	PILRB	ENSG00000121716.20	Artery - Tibial	G=0.824	A=0.176	0.904414	2.11082e-117
PILRB	rs141376982	rs61735533	chr7:99955866	0.397936	0.985018	PILRB	ENSG00000121716.20	Artery - Tibial	G=0.824	A=0.176	0.904414	2.11082e-117
PILRB	rs146873825	rs7341507	chr7:99951315	0.30761	1	PILRB	ENSG00000121716.20	Artery - Tibial	A=0.824	G=0.176	0.904414	2.11082e-117
PILRB	rs146873825	rs3087502	chr7:99955364	0.30761	1	PILRB	ENSG00000121716.20	Artery - Tibial	G=0.824	A=0.176	0.904414	2.11082e-117
PILRB	rs146873825	rs61735533	chr7:99955866	0.30761	1	PILRB	ENSG00000121716.20	Artery - Tibial	G=0.824	A=0.176	0.904414	2.11082e-117
PILRB	rs141376982	rs150919431	chr7:99926811	0.397936	0.985018	PILRB	ENSG00000121716.20	Esophagus - Muscularis	C=0.824	T=0.176	0.870215	2.43074e-117
PILRB	rs141376982	rs190448056	chr7:99934192	0.397936	0.985018	PILRB	ENSG00000121716.20	Esophagus - Muscularis	T=0.824	C=0.176	0.870215	2.43074e-117
PILRB	rs141376982	rs377671442	chr7:99938205	0.397936	0.985018	PILRB	ENSG00000121716.20	Esophagus - Muscularis	T=0.824	G=0.176	0.870215	2.43074e-117
PILRB	rs141376982	rs113979344	chr7:99946385	0.397936	0.985018	PILRB	ENSG00000121716.20	Esophagus - Muscularis	C=0.824	G=0.176	0.870215	2.43074e-117
PILRB	rs141376982	rs75636500	chr7:99947657	0.397936	0.985018	PILRB	ENSG00000121716.20	Esophagus - Muscularis	C=0.824	G=0.176	0.870215	2.43074e-117
PILRB	rs141376982	rs76798830	chr7:99952828	0.388613	0.970073	PILRB	ENSG00000121716.20	Esophagus - Muscularis	C=0.825	T=0.175	0.870215	2.43074e-117
PILRB	rs141376982	rs6946768	chr7:99954393	0.397936	0.985018	PILRB	ENSG00000121716.20	Esophagus - Muscularis	G=0.824	A=0.176	0.870215	2.43074e-117
PILRB	rs146873825	rs150919431	chr7:99926811	0.30761	1	PILRB	ENSG00000121716.20	Esophagus - Muscularis	C=0.824	T=0.176	0.870215	2.43074e-117
PILRB	rs146873825	rs190448056	chr7:99934192	0.30761	1	PILRB	ENSG00000121716.20	Esophagus - Muscularis	T=0.824	C=0.176	0.870215	2.43074e-117
PILRB	rs146873825	rs377671442	chr7:99938205	0.30761	1	PILRB	ENSG00000121716.20	Esophagus - Muscularis	T=0.824	G=0.176	0.870215	2.43074e-117
PILRB	rs146873825	rs113979344	chr7:99946385	0.30761	1	PILRB	ENSG00000121716.20	Esophagus - Muscularis	C=0.824	G=0.176	0.870215	2.43074e-117
PILRB	rs146873825	rs75636500	chr7:99947657	0.30761	1	PILRB	ENSG00000121716.20	Esophagus - Muscularis	C=0.824	G=0.176	0.870215	2.43074e-117
PILRB	rs146873825	rs76798830	chr7:99952828	0.309731	1	PILRB	ENSG00000121716.20	Esophagus - Muscularis	C=0.825	T=0.175	0.870215	2.43074e-117
PILRB	rs146873825	rs6946768	chr7:99954393	0.30761	1	PILRB	ENSG00000121716.20	Esophagus - Muscularis	G=0.824	A=0.176	0.870215	2.43074e-117
PILRB	rs141376982	rs6955367	chr7:99961194	0.392512	0.984982	PILRB	ENSG00000121716.20	Artery - Tibial	A=0.822	G=0.178	0.857466	2.43783e-117
PILRB	rs141376982	rs11768967	chr7:99967644	0.392512	0.984982	PILRB	ENSG00000121716.20	Artery - Tibial	G=0.822	A=0.178	0.857466	2.43783e-117
PILRB	rs146873825	rs6955367	chr7:99961194	0.30344	1	PILRB	ENSG00000121716.20	Artery - Tibial	A=0.822	G=0.178	0.857466	2.43783e-117
PILRB	rs146873825	rs11768967	chr7:99967644	0.30344	1	PILRB	ENSG00000121716.20	Artery - Tibial	G=0.822	A=0.178	0.857466	2.43783e-117
PILRB	rs141376982	rs11765869	chr7:99964789	0.397936	0.985018	PILRB	ENSG00000121716.20	Muscle - Skeletal	T=0.824	G=0.176	0.903292	3.55685e-117
PILRB	rs141376982	rs705866	chr7:99965285	0.397936	0.985018	PILRB	ENSG00000121716.20	Muscle - Skeletal	T=0.824	C=0.176	0.903292	3.55685e-117
PILRB	rs141376982	rs6965458	chr7:99973402	0.397936	0.985018	PILRB	ENSG00000121716.20	Muscle - Skeletal	G=0.824	A=0.176	0.903292	3.55685e-117
PILRB	rs141376982	rs1964242	chr7:99976703	0.397936	0.985018	PILRB	ENSG00000121716.20	Muscle - Skeletal	G=0.824	A=0.176	0.903292	3.55685e-117
PILRB	rs146873825	rs11765869	chr7:99964789	0.30761	1	PILRB	ENSG00000121716.20	Muscle - Skeletal	T=0.824	G=0.176	0.903292	3.55685e-117
PILRB	rs146873825	rs705866	chr7:99965285	0.30761	1	PILRB	ENSG00000121716.20	Muscle - Skeletal	T=0.824	C=0.176	0.903292	3.55685e-117
PILRB	rs146873825	rs6965458	chr7:99973402	0.30761	1	PILRB	ENSG00000121716.20	Muscle - Skeletal	G=0.824	A=0.176	0.903292	3.55685e-117
PILRB	rs146873825	rs1964242	chr7:99976703	0.30761	1	PILRB	ENSG00000121716.20	Muscle - Skeletal	G=0.824	A=0.176	0.903292	3.55685e-117
ARG1	rs2781640	rs2246012	chr6:131898208	0.354316	0.713588	ARG1	ENSG00000118520.14	Skin - Sun Exposed (Lower leg)	T=0.829	C=0.171	-0.676282	7.13257e-117
PILRB	rs141376982	rs7792525	chr7:99972122	0.397936	0.985018	PILRB	ENSG00000121716.20	Artery - Tibial	A=0.824	G=0.176	0.894623	1.95587e-116
PILRB	rs146873825	rs7792525	chr7:99972122	0.30761	1	PILRB	ENSG00000121716.20	Artery - Tibial	A=0.824	G=0.176	0.894623	1.95587e-116
PILRB	rs141376982	rs7792959	chr7:99972403	0.392512	0.984982	PILRB	ENSG00000121716.20	Artery - Tibial	C=0.822	T=0.178	0.854318	2.27343e-116
PILRB	rs146873825	rs7792959	chr7:99972403	0.30344	1	PILRB	ENSG00000121716.20	Artery - Tibial	C=0.822	T=0.178	0.854318	2.27343e-116
PILRB	rs141376982	rs147248866	chr7:99897475	0.397936	0.985018	PILRB	ENSG00000121716.20	Artery - Tibial	C=0.824	T=0.176	0.901844	2.44274e-116
PILRB	rs141376982	rs112345649	chr7:99937481	0.397936	0.985018	PILRB	ENSG00000121716.20	Artery - Tibial	A=0.824	G=0.176	0.901844	2.44274e-116
PILRB	rs141376982	rs113261079	chr7:99937803	0.388613	0.970073	PILRB	ENSG00000121716.20	Artery - Tibial	A=0.825	G=0.175	0.901844	2.44274e-116
PILRB	rs146873825	rs147248866	chr7:99897475	0.30761	1	PILRB	ENSG00000121716.20	Artery - Tibial	C=0.824	T=0.176	0.901844	2.44274e-116
PILRB	rs146873825	rs112345649	chr7:99937481	0.30761	1	PILRB	ENSG00000121716.20	Artery - Tibial	A=0.824	G=0.176	0.901844	2.44274e-116
PILRB	rs146873825	rs113261079	chr7:99937803	0.309731	1	PILRB	ENSG00000121716.20	Artery - Tibial	A=0.825	G=0.175	0.901844	2.44274e-116
PILRB	rs141376982	rs11284139	chr7:99965328	0.397936	0.985018	PILRB	ENSG00000121716.20	Artery - Tibial	A=0.824	-=0.176	0.901995	2.63759e-116
PILRB	rs146873825	rs11284139	chr7:99965328	0.30761	1	PILRB	ENSG00000121716.20	Artery - Tibial	A=0.824	-=0.176	0.901995	2.63759e-116
PILRB	rs141376982	rs7795805	chr7:99950408	0.395209	0.985	PILRB	ENSG00000121716.20	Artery - Tibial	A=0.823	G=0.177	0.850765	3.3643e-116
PILRB	rs141376982	rs559354079	chr7:99950418	0.395209	0.985	PILRB	ENSG00000121716.20	Artery - Tibial	T=0.823	C=0.177	0.850765	3.3643e-116
PILRB	rs141376982	rs7799894	chr7:99950427	0.395209	0.985	PILRB	ENSG00000121716.20	Artery - Tibial	G=0.823	T=0.177	0.850765	3.3643e-116
PILRB	rs141376982	rs7799901	chr7:99950450	0.392512	0.984982	PILRB	ENSG00000121716.20	Artery - Tibial	G=0.822	A=0.178	0.850765	3.3643e-116
PILRB	rs146873825	rs7799901	chr7:99950450	0.30344	1	PILRB	ENSG00000121716.20	Artery - Tibial	G=0.822	A=0.178	0.850765	3.3643e-116
PILRB	rs141376982	rs112622797	chr7:99917416	0.403484	0.985054	PILRB	ENSG00000121716.20	Esophagus - Muscularis	G=0.826	A=0.174	0.877613	3.69842e-116
PILRB	rs146873825	rs112622797	chr7:99917416	0.311877	1	PILRB	ENSG00000121716.20	Esophagus - Muscularis	G=0.826	A=0.174	0.877613	3.69842e-116
ACP6	rs6674938	rs12045115	chr1:147118181	0.524239	0.987784	ACP6	ENSG00000162836.11	Thyroid	C=0.579	T=0.421	0.764768	8.6586e-116
PILRB	rs141376982	rs2108269	chr7:99980104	0.392512	0.984982	PILRB	ENSG00000121716.20	Artery - Tibial	T=0.822	C=0.178	0.850401	1.54303e-115
PILRB	rs146873825	rs2108269	chr7:99980104	0.30344	1	PILRB	ENSG00000121716.20	Artery - Tibial	T=0.822	C=0.178	0.850401	1.54303e-115
PILRB	rs141376982	rs1059129	chr7:99926522	0.395209	0.985	PILRB	ENSG00000121716.20	Artery - Tibial	A=0.823	G=0.177	0.849398	2.28168e-115
PILRB	rs141376982	rs7786844	chr7:99934008	0.392512	0.984982	PILRB	ENSG00000121716.20	Artery - Tibial	T=0.822	G=0.178	0.849398	2.28168e-115
PILRB	rs141376982	rs3873746	chr7:99935097	0.389845	0.984964	PILRB	ENSG00000121716.20	Artery - Tibial	G=0.821	A=0.179	0.849398	2.28168e-115
PILRB	rs141376982	rs6979910	chr7:99940630	0.392512	0.984982	PILRB	ENSG00000121716.20	Artery - Tibial	A=0.822	C=0.178	0.849398	2.28168e-115
PILRB	rs146873825	rs1059129	chr7:99926522	0.305513	1	PILRB	ENSG00000121716.20	Artery - Tibial	A=0.823	G=0.177	0.849398	2.28168e-115
PILRB	rs146873825	rs7786844	chr7:99934008	0.30344	1	PILRB	ENSG00000121716.20	Artery - Tibial	T=0.822	G=0.178	0.849398	2.28168e-115
PILRB	rs146873825	rs3873746	chr7:99935097	0.301389	1	PILRB	ENSG00000121716.20	Artery - Tibial	G=0.821	A=0.179	0.849398	2.28168e-115
PILRB	rs146873825	rs6979910	chr7:99940630	0.30344	1	PILRB	ENSG00000121716.20	Artery - Tibial	A=0.822	C=0.178	0.849398	2.28168e-115
PILRB	rs141376982	rs11765869	chr7:99964789	0.397936	0.985018	PILRB	ENSG00000121716.20	Esophagus - Muscularis	T=0.824	G=0.176	0.868712	2.71527e-115
PILRB	rs141376982	rs705866	chr7:99965285	0.397936	0.985018	PILRB	ENSG00000121716.20	Esophagus - Muscularis	T=0.824	C=0.176	0.868712	2.71527e-115
PILRB	rs141376982	rs6965458	chr7:99973402	0.397936	0.985018	PILRB	ENSG00000121716.20	Esophagus - Muscularis	G=0.824	A=0.176	0.868712	2.71527e-115
PILRB	rs141376982	rs1964242	chr7:99976703	0.397936	0.985018	PILRB	ENSG00000121716.20	Esophagus - Muscularis	G=0.824	A=0.176	0.868712	2.71527e-115
PILRB	rs146873825	rs11765869	chr7:99964789	0.30761	1	PILRB	ENSG00000121716.20	Esophagus - Muscularis	T=0.824	G=0.176	0.868712	2.71527e-115
PILRB	rs146873825	rs705866	chr7:99965285	0.30761	1	PILRB	ENSG00000121716.20	Esophagus - Muscularis	T=0.824	C=0.176	0.868712	2.71527e-115
PILRB	rs146873825	rs6965458	chr7:99973402	0.30761	1	PILRB	ENSG00000121716.20	Esophagus - Muscularis	G=0.824	A=0.176	0.868712	2.71527e-115
PILRB	rs146873825	rs1964242	chr7:99976703	0.30761	1	PILRB	ENSG00000121716.20	Esophagus - Muscularis	G=0.824	A=0.176	0.868712	2.71527e-115
PILRB	rs141376982	rs6975660	chr7:99975266	0.392512	0.984982	PILRB	ENSG00000121716.20	Artery - Tibial	A=0.822	G=0.178	0.849053	2.79304e-115
PILRB	rs146873825	rs6975660	chr7:99975266	0.30344	1	PILRB	ENSG00000121716.20	Artery - Tibial	A=0.822	G=0.178	0.849053	2.79304e-115
PILRB	rs141376982	rs112659704	chr7:99922393	0.397936	0.985018	PILRB	ENSG00000121716.20	Artery - Tibial	T=0.824	C=0.176	0.916362	3.4691e-115
PILRB	rs146873825	rs112659704	chr7:99922393	0.30761	1	PILRB	ENSG00000121716.20	Artery - Tibial	T=0.824	C=0.176	0.916362	3.4691e-115
PILRB	rs141376982	rs7797025	chr7:99937941	0.394086	0.970145	PILRB	ENSG00000121716.20	Artery - Tibial	A=0.827	G=0.173	0.853604	4.86894e-115
PILRB	rs141376982	rs7792525	chr7:99972122	0.397936	0.985018	PILRB	ENSG00000121716.20	Muscle - Skeletal	A=0.824	G=0.176	0.873894	5.02821e-115
PILRB	rs146873825	rs7792525	chr7:99972122	0.30761	1	PILRB	ENSG00000121716.20	Muscle - Skeletal	A=0.824	G=0.176	0.873894	5.02821e-115
PILRB	rs141376982	rs112345649	chr7:99937481	0.397936	0.985018	PILRB	ENSG00000121716.20	Muscle - Skeletal	A=0.824	G=0.176	0.877834	6.25653e-115
PILRB	rs141376982	rs113261079	chr7:99937803	0.388613	0.970073	PILRB	ENSG00000121716.20	Muscle - Skeletal	A=0.825	G=0.175	0.877834	6.25653e-115
PILRB	rs141376982	rs7341507	chr7:99951315	0.397936	0.985018	PILRB	ENSG00000121716.20	Muscle - Skeletal	A=0.824	G=0.176	0.877834	6.25653e-115
PILRB	rs141376982	rs3087502	chr7:99955364	0.397936	0.985018	PILRB	ENSG00000121716.20	Muscle - Skeletal	G=0.824	A=0.176	0.877834	6.25653e-115
PILRB	rs141376982	rs61735533	chr7:99955866	0.397936	0.985018	PILRB	ENSG00000121716.20	Muscle - Skeletal	G=0.824	A=0.176	0.877834	6.25653e-115
PILRB	rs146873825	rs112345649	chr7:99937481	0.30761	1	PILRB	ENSG00000121716.20	Muscle - Skeletal	A=0.824	G=0.176	0.877834	6.25653e-115
PILRB	rs146873825	rs113261079	chr7:99937803	0.309731	1	PILRB	ENSG00000121716.20	Muscle - Skeletal	A=0.825	G=0.175	0.877834	6.25653e-115
PILRB	rs146873825	rs7341507	chr7:99951315	0.30761	1	PILRB	ENSG00000121716.20	Muscle - Skeletal	A=0.824	G=0.176	0.877834	6.25653e-115
PILRB	rs146873825	rs3087502	chr7:99955364	0.30761	1	PILRB	ENSG00000121716.20	Muscle - Skeletal	G=0.824	A=0.176	0.877834	6.25653e-115
PILRB	rs146873825	rs61735533	chr7:99955866	0.30761	1	PILRB	ENSG00000121716.20	Muscle - Skeletal	G=0.824	A=0.176	0.877834	6.25653e-115
PILRB	rs141376982	rs11771936	chr7:99943283	0.395209	0.985	PILRB	ENSG00000121716.20	Artery - Tibial	A=0.823	G=0.177	0.893167	8.02195e-115
PILRB	rs146873825	rs11771936	chr7:99943283	0.305513	1	PILRB	ENSG00000121716.20	Artery - Tibial	A=0.823	G=0.177	0.893167	8.02195e-115
PILRB	rs141376982	rs11766917	chr7:99937942	0.399685	0.970216	PILRB	ENSG00000121716.20	Muscle - Skeletal	A=0.829	G=0.171	0.875236	1.50255e-114
PILRB	rs141376982	rs11766917	chr7:99937942	0.399685	0.970216	PILRB	ENSG00000121716.20	Artery - Tibial	A=0.829	G=0.171	0.900356	1.76261e-114
NQO2	rs6903839	rs138616686	chr6:3003970	0.500569	0.933862	NQO2	ENSG00000124588.19	Adipose - Subcutaneous	A=0.709	G=0.291	-0.818624	1.87922e-114
PILRB	rs141376982	rs73401443	chr7:99977582	0.392512	0.984982	PILRB	ENSG00000121716.20	Artery - Tibial	T=0.822	G=0.178	0.84241	2.01118e-114
PILRB	rs141376982	rs10085549	chr7:99983135	0.392512	0.984982	PILRB	ENSG00000121716.20	Artery - Tibial	C=0.822	T=0.178	0.84241	2.01118e-114
PILRB	rs146873825	rs73401443	chr7:99977582	0.30344	1	PILRB	ENSG00000121716.20	Artery - Tibial	T=0.822	G=0.178	0.84241	2.01118e-114
PILRB	rs146873825	rs10085549	chr7:99983135	0.30344	1	PILRB	ENSG00000121716.20	Artery - Tibial	C=0.822	T=0.178	0.84241	2.01118e-114
PILRB	rs141376982	rs112622797	chr7:99917416	0.403484	0.985054	PILRB	ENSG00000121716.20	Muscle - Skeletal	G=0.826	A=0.174	0.898329	2.16903e-114
PILRB	rs146873825	rs112622797	chr7:99917416	0.311877	1	PILRB	ENSG00000121716.20	Muscle - Skeletal	G=0.826	A=0.174	0.898329	2.16903e-114
PILRB	rs141376982	rs112622797	chr7:99917416	0.403484	0.985054	PILRB	ENSG00000121716.20	Adipose - Visceral (Omentum)	G=0.826	A=0.174	0.935177	2.83312e-114
PILRB	rs146873825	rs112622797	chr7:99917416	0.311877	1	PILRB	ENSG00000121716.20	Adipose - Visceral (Omentum)	G=0.826	A=0.174	0.935177	2.83312e-114
PILRB	rs141376982	rs147248866	chr7:99897475	0.397936	0.985018	PILRB	ENSG00000121716.20	Muscle - Skeletal	C=0.824	T=0.176	0.882939	3.35272e-114
PILRB	rs146873825	rs147248866	chr7:99897475	0.30761	1	PILRB	ENSG00000121716.20	Muscle - Skeletal	C=0.824	T=0.176	0.882939	3.35272e-114
PILRB	rs141376982	rs28401739	chr7:99905684	0.395209	0.985	PILRB	ENSG00000121716.20	Esophagus - Mucosa	A=0.823	G=0.177	0.80331	3.74486e-114
PILRB	rs146873825	rs28401739	chr7:99905684	0.305513	1	PILRB	ENSG00000121716.20	Esophagus - Mucosa	A=0.823	G=0.177	0.80331	3.74486e-114
PILRB	rs141376982	rs11284139	chr7:99965328	0.397936	0.985018	PILRB	ENSG00000121716.20	Muscle - Skeletal	A=0.824	-=0.176	0.876349	8.71629e-114
PILRB	rs146873825	rs11284139	chr7:99965328	0.30761	1	PILRB	ENSG00000121716.20	Muscle - Skeletal	A=0.824	-=0.176	0.876349	8.71629e-114
ACP6	rs6674938	rs12119079	chr1:147129014	0.985405	1	ACP6	ENSG00000162836.11	Muscle - Skeletal	A=0.716	G=0.284	0.650669	9.23832e-114
ACP6	rs6674938	rs12145385	chr1:147129786	0.995101	1	ACP6	ENSG00000162836.11	Muscle - Skeletal	G=0.718	A=0.282	0.650669	9.23832e-114
PILRB	rs141376982	rs28401739	chr7:99905684	0.395209	0.985	PILRB	ENSG00000121716.20	Artery - Tibial	A=0.823	G=0.177	0.840556	4.92391e-113
PILRB	rs146873825	rs28401739	chr7:99905684	0.305513	1	PILRB	ENSG00000121716.20	Artery - Tibial	A=0.823	G=0.177	0.840556	4.92391e-113
NQO2	rs6903839	rs138616686	chr6:3003970	0.500569	0.933862	NQO2	ENSG00000124588.19	Artery - Tibial	A=0.709	G=0.291	-0.896038	7.43801e-113
PILRB	rs141376982	rs28495773	chr7:99943583	0.400694	0.985036	PILRB	ENSG00000121716.20	Artery - Tibial	A=0.825	T=0.175	0.928249	1.35065e-112
PILRB	rs146873825	rs28495773	chr7:99943583	0.309731	1	PILRB	ENSG00000121716.20	Artery - Tibial	A=0.825	T=0.175	0.928249	1.35065e-112
ACP6	rs6674938	rs6674938	chr1:147131465	1	1	ACP6	ENSG00000162836.11	Muscle - Skeletal	T=0.281	C=0.719	0.639162	4.27685e-112
ACP6	rs6674938	rs2275552	chr1:147131945	1	1	ACP6	ENSG00000162836.11	Muscle - Skeletal	T=0.281	C=0.719	0.639162	4.27685e-112
PILRB	rs141376982	rs7797025	chr7:99937941	0.394086	0.970145	PILRB	ENSG00000121716.20	Adipose - Visceral (Omentum)	A=0.827	G=0.173	0.858949	8.4366e-112
PILRB	rs141376982	rs111312383	chr7:99905325	0.397936	0.985018	PILRB	ENSG00000121716.20	Adipose - Visceral (Omentum)	C=0.824	T=0.176	0.899263	1.03024e-111
PILRB	rs141376982	rs1063945	chr7:99930447	0.397936	0.985018	PILRB	ENSG00000121716.20	Adipose - Visceral (Omentum)	C=0.824	T=0.176	0.899263	1.03024e-111
PILRB	rs141376982	rs11761253	chr7:99939321	0.397936	0.985018	PILRB	ENSG00000121716.20	Adipose - Visceral (Omentum)	C=0.824	T=0.176	0.899263	1.03024e-111
PILRB	rs141376982	rs7799932	chr7:99950508	0.397936	0.985018	PILRB	ENSG00000121716.20	Adipose - Visceral (Omentum)	G=0.824	C=0.176	0.899263	1.03024e-111
PILRB	rs141376982	rs41280971	chr7:99954457	0.397936	0.985018	PILRB	ENSG00000121716.20	Adipose - Visceral (Omentum)	G=0.824	T=0.176	0.899263	1.03024e-111
PILRB	rs141376982	rs11761426	chr7:99956893	0.397936	0.985018	PILRB	ENSG00000121716.20	Adipose - Visceral (Omentum)	A=0.824	T=0.176	0.899263	1.03024e-111
PILRB	rs141376982	rs5886120	chr7:99957128	0.397936	0.985018	PILRB	ENSG00000121716.20	Adipose - Visceral (Omentum)	CCT=0.824	-=0.176	0.899263	1.03024e-111
PILRB	rs141376982	rs151288400	chr7:99957994	0.397936	0.985018	PILRB	ENSG00000121716.20	Adipose - Visceral (Omentum)	GA=0.824	-=0.176	0.899263	1.03024e-111
PILRB	rs146873825	rs111312383	chr7:99905325	0.30761	1	PILRB	ENSG00000121716.20	Adipose - Visceral (Omentum)	C=0.824	T=0.176	0.899263	1.03024e-111
PILRB	rs146873825	rs1063945	chr7:99930447	0.30761	1	PILRB	ENSG00000121716.20	Adipose - Visceral (Omentum)	C=0.824	T=0.176	0.899263	1.03024e-111
PILRB	rs146873825	rs11761253	chr7:99939321	0.30761	1	PILRB	ENSG00000121716.20	Adipose - Visceral (Omentum)	C=0.824	T=0.176	0.899263	1.03024e-111
PILRB	rs146873825	rs7799932	chr7:99950508	0.30761	1	PILRB	ENSG00000121716.20	Adipose - Visceral (Omentum)	G=0.824	C=0.176	0.899263	1.03024e-111
PILRB	rs146873825	rs41280971	chr7:99954457	0.30761	1	PILRB	ENSG00000121716.20	Adipose - Visceral (Omentum)	G=0.824	T=0.176	0.899263	1.03024e-111
PILRB	rs146873825	rs11761426	chr7:99956893	0.30761	1	PILRB	ENSG00000121716.20	Adipose - Visceral (Omentum)	A=0.824	T=0.176	0.899263	1.03024e-111
PILRB	rs146873825	rs5886120	chr7:99957128	0.30761	1	PILRB	ENSG00000121716.20	Adipose - Visceral (Omentum)	CCT=0.824	-=0.176	0.899263	1.03024e-111
PILRB	rs146873825	rs151288400	chr7:99957994	0.30761	1	PILRB	ENSG00000121716.20	Adipose - Visceral (Omentum)	GA=0.824	-=0.176	0.899263	1.03024e-111
PILRB	rs141376982	rs11771936	chr7:99943283	0.395209	0.985	PILRB	ENSG00000121716.20	Muscle - Skeletal	A=0.823	G=0.177	0.869786	3.02212e-111
PILRB	rs146873825	rs11771936	chr7:99943283	0.305513	1	PILRB	ENSG00000121716.20	Muscle - Skeletal	A=0.823	G=0.177	0.869786	3.02212e-111
PILRB	rs141376982	rs3991498	chr7:99904969	0.397936	0.985018	PILRB	ENSG00000121716.20	Adipose - Visceral (Omentum)	A=0.824	G=0.176	0.896764	6.27363e-111
PILRB	rs141376982	rs117787328	chr7:99926308	0.397936	0.985018	PILRB	ENSG00000121716.20	Adipose - Visceral (Omentum)	T=0.824	C=0.176	0.896764	6.27363e-111
PILRB	rs141376982	rs1636980	chr7:99938864	0.397936	0.985018	PILRB	ENSG00000121716.20	Adipose - Visceral (Omentum)	G=0.824	A=0.176	0.896764	6.27363e-111
PILRB	rs141376982	rs7795656	chr7:99950297	0.397936	0.985018	PILRB	ENSG00000121716.20	Adipose - Visceral (Omentum)	A=0.824	T=0.176	0.896764	6.27363e-111
PILRB	rs146873825	rs3991498	chr7:99904969	0.30761	1	PILRB	ENSG00000121716.20	Adipose - Visceral (Omentum)	A=0.824	G=0.176	0.896764	6.27363e-111
PILRB	rs146873825	rs117787328	chr7:99926308	0.30761	1	PILRB	ENSG00000121716.20	Adipose - Visceral (Omentum)	T=0.824	C=0.176	0.896764	6.27363e-111
PILRB	rs146873825	rs1636980	chr7:99938864	0.30761	1	PILRB	ENSG00000121716.20	Adipose - Visceral (Omentum)	G=0.824	A=0.176	0.896764	6.27363e-111
PILRB	rs146873825	rs7795656	chr7:99950297	0.30761	1	PILRB	ENSG00000121716.20	Adipose - Visceral (Omentum)	A=0.824	T=0.176	0.896764	6.27363e-111
PILRB	rs141376982	rs78256546	chr7:99952970	0.397936	0.985018	PILRB	ENSG00000121716.20	Adipose - Visceral (Omentum)	A=0.824	G=0.176	0.898026	7.79718e-111
PILRB	rs146873825	rs78256546	chr7:99952970	0.30761	1	PILRB	ENSG00000121716.20	Adipose - Visceral (Omentum)	A=0.824	G=0.176	0.898026	7.79718e-111
PILRB	rs141376982	rs28680963	chr7:99905475	0.397936	0.985018	PILRB	ENSG00000121716.20	Adipose - Visceral (Omentum)	C=0.824	G=0.176	0.897096	1.3083e-110
PILRB	rs146873825	rs28680963	chr7:99905475	0.30761	1	PILRB	ENSG00000121716.20	Adipose - Visceral (Omentum)	C=0.824	G=0.176	0.897096	1.3083e-110
PILRB	rs141376982	rs6955367	chr7:99961194	0.392512	0.984982	PILRB	ENSG00000121716.20	Adipose - Visceral (Omentum)	A=0.822	G=0.178	0.857587	3.57375e-110
PILRB	rs141376982	rs11768967	chr7:99967644	0.392512	0.984982	PILRB	ENSG00000121716.20	Adipose - Visceral (Omentum)	G=0.822	A=0.178	0.857587	3.57375e-110
PILRB	rs141376982	rs57275596	chr7:99968489	0.392512	0.984982	PILRB	ENSG00000121716.20	Adipose - Visceral (Omentum)	-=0.822	CT=0.178	0.857587	3.57375e-110
PILRB	rs141376982	rs7792959	chr7:99972403	0.392512	0.984982	PILRB	ENSG00000121716.20	Adipose - Visceral (Omentum)	C=0.822	T=0.178	0.857587	3.57375e-110
PILRB	rs146873825	rs6955367	chr7:99961194	0.30344	1	PILRB	ENSG00000121716.20	Adipose - Visceral (Omentum)	A=0.822	G=0.178	0.857587	3.57375e-110
PILRB	rs146873825	rs11768967	chr7:99967644	0.30344	1	PILRB	ENSG00000121716.20	Adipose - Visceral (Omentum)	G=0.822	A=0.178	0.857587	3.57375e-110
PILRB	rs146873825	rs57275596	chr7:99968489	0.30344	1	PILRB	ENSG00000121716.20	Adipose - Visceral (Omentum)	-=0.822	CT=0.178	0.857587	3.57375e-110
PILRB	rs146873825	rs7792959	chr7:99972403	0.30344	1	PILRB	ENSG00000121716.20	Adipose - Visceral (Omentum)	C=0.822	T=0.178	0.857587	3.57375e-110
ACP6	rs6674938	rs140291349	chr1:147135406	0.990236	1	ACP6	ENSG00000162836.11	Muscle - Skeletal	C=0.717	-=0.283	0.646904	5.21402e-110
PILRB	rs141376982	rs7795805	chr7:99950408	0.395209	0.985	PILRB	ENSG00000121716.20	Adipose - Visceral (Omentum)	A=0.823	G=0.177	0.852182	1.06209e-109
PILRB	rs141376982	rs559354079	chr7:99950418	0.395209	0.985	PILRB	ENSG00000121716.20	Adipose - Visceral (Omentum)	T=0.823	C=0.177	0.852182	1.06209e-109
PILRB	rs141376982	rs7799894	chr7:99950427	0.395209	0.985	PILRB	ENSG00000121716.20	Adipose - Visceral (Omentum)	G=0.823	T=0.177	0.852182	1.06209e-109
PILRB	rs141376982	rs7799901	chr7:99950450	0.392512	0.984982	PILRB	ENSG00000121716.20	Adipose - Visceral (Omentum)	G=0.822	A=0.178	0.852182	1.06209e-109
PILRB	rs146873825	rs7799901	chr7:99950450	0.30344	1	PILRB	ENSG00000121716.20	Adipose - Visceral (Omentum)	G=0.822	A=0.178	0.852182	1.06209e-109
PILRB	rs141376982	rs112386097	chr7:99979564	0.397936	0.985018	PILRB	ENSG00000121716.20	Adipose - Visceral (Omentum)	C=0.824	G=0.176	0.886788	1.43722e-109
PILRB	rs146873825	rs112386097	chr7:99979564	0.30761	1	PILRB	ENSG00000121716.20	Adipose - Visceral (Omentum)	C=0.824	G=0.176	0.886788	1.43722e-109
PILRB	rs141376982	rs77861211	chr7:99962096	0.397936	0.985018	PILRB	ENSG00000121716.20	Adipose - Visceral (Omentum)	T=0.824	C=0.176	0.894317	5.0676e-109
PILRB	rs141376982	rs11769057	chr7:99964661	0.397936	0.985018	PILRB	ENSG00000121716.20	Adipose - Visceral (Omentum)	A=0.824	G=0.176	0.894317	5.0676e-109
PILRB	rs141376982	rs11768933	chr7:99967737	0.397936	0.985018	PILRB	ENSG00000121716.20	Adipose - Visceral (Omentum)	C=0.824	T=0.176	0.894317	5.0676e-109
PILRB	rs141376982	rs6948685	chr7:99970188	0.395209	0.985	PILRB	ENSG00000121716.20	Adipose - Visceral (Omentum)	C=0.823	T=0.177	0.894317	5.0676e-109
PILRB	rs141376982	rs6965207	chr7:99973351	0.397936	0.985018	PILRB	ENSG00000121716.20	Adipose - Visceral (Omentum)	C=0.824	T=0.176	0.894317	5.0676e-109
PILRB	rs141376982	rs6975563	chr7:99974968	0.397936	0.985018	PILRB	ENSG00000121716.20	Adipose - Visceral (Omentum)	G=0.824	A=0.176	0.894317	5.0676e-109
PILRB	rs146873825	rs77861211	chr7:99962096	0.30761	1	PILRB	ENSG00000121716.20	Adipose - Visceral (Omentum)	T=0.824	C=0.176	0.894317	5.0676e-109
PILRB	rs146873825	rs11769057	chr7:99964661	0.30761	1	PILRB	ENSG00000121716.20	Adipose - Visceral (Omentum)	A=0.824	G=0.176	0.894317	5.0676e-109
PILRB	rs146873825	rs11768933	chr7:99967737	0.30761	1	PILRB	ENSG00000121716.20	Adipose - Visceral (Omentum)	C=0.824	T=0.176	0.894317	5.0676e-109
PILRB	rs146873825	rs6948685	chr7:99970188	0.305513	1	PILRB	ENSG00000121716.20	Adipose - Visceral (Omentum)	C=0.823	T=0.177	0.894317	5.0676e-109
PILRB	rs146873825	rs6965207	chr7:99973351	0.30761	1	PILRB	ENSG00000121716.20	Adipose - Visceral (Omentum)	C=0.824	T=0.176	0.894317	5.0676e-109
PILRB	rs146873825	rs6975563	chr7:99974968	0.30761	1	PILRB	ENSG00000121716.20	Adipose - Visceral (Omentum)	G=0.824	A=0.176	0.894317	5.0676e-109
PILRB	rs141376982	rs112659704	chr7:99922393	0.397936	0.985018	PILRB	ENSG00000121716.20	Adipose - Visceral (Omentum)	T=0.824	C=0.176	0.922683	8.59497e-109
PILRB	rs146873825	rs112659704	chr7:99922393	0.30761	1	PILRB	ENSG00000121716.20	Adipose - Visceral (Omentum)	T=0.824	C=0.176	0.922683	8.59497e-109
PILRB	rs141376982	rs6945952	chr7:99981775	0.397936	0.985018	PILRB	ENSG00000121716.20	Adipose - Visceral (Omentum)	A=0.824	G=0.176	0.874799	1.12436e-108
PILRB	rs141376982	rs73401450	chr7:99981859	0.397936	0.985018	PILRB	ENSG00000121716.20	Adipose - Visceral (Omentum)	G=0.824	C=0.176	0.874799	1.12436e-108
PILRB	rs141376982	rs73401451	chr7:99981895	0.397936	0.985018	PILRB	ENSG00000121716.20	Adipose - Visceral (Omentum)	T=0.824	C=0.176	0.874799	1.12436e-108
PILRB	rs146873825	rs6945952	chr7:99981775	0.30761	1	PILRB	ENSG00000121716.20	Adipose - Visceral (Omentum)	A=0.824	G=0.176	0.874799	1.12436e-108
PILRB	rs146873825	rs73401450	chr7:99981859	0.30761	1	PILRB	ENSG00000121716.20	Adipose - Visceral (Omentum)	G=0.824	C=0.176	0.874799	1.12436e-108
PILRB	rs146873825	rs73401451	chr7:99981895	0.30761	1	PILRB	ENSG00000121716.20	Adipose - Visceral (Omentum)	T=0.824	C=0.176	0.874799	1.12436e-108
PILRB	rs141376982	rs1059129	chr7:99926522	0.395209	0.985	PILRB	ENSG00000121716.20	Adipose - Visceral (Omentum)	A=0.823	G=0.177	0.849839	1.4689e-108
PILRB	rs141376982	rs7786844	chr7:99934008	0.392512	0.984982	PILRB	ENSG00000121716.20	Adipose - Visceral (Omentum)	T=0.822	G=0.178	0.849839	1.4689e-108
PILRB	rs141376982	rs3873746	chr7:99935097	0.389845	0.984964	PILRB	ENSG00000121716.20	Adipose - Visceral (Omentum)	G=0.821	A=0.179	0.849839	1.4689e-108
PILRB	rs141376982	rs6979910	chr7:99940630	0.392512	0.984982	PILRB	ENSG00000121716.20	Adipose - Visceral (Omentum)	A=0.822	C=0.178	0.849839	1.4689e-108
PILRB	rs146873825	rs1059129	chr7:99926522	0.305513	1	PILRB	ENSG00000121716.20	Adipose - Visceral (Omentum)	A=0.823	G=0.177	0.849839	1.4689e-108
PILRB	rs146873825	rs7786844	chr7:99934008	0.30344	1	PILRB	ENSG00000121716.20	Adipose - Visceral (Omentum)	T=0.822	G=0.178	0.849839	1.4689e-108
PILRB	rs146873825	rs3873746	chr7:99935097	0.301389	1	PILRB	ENSG00000121716.20	Adipose - Visceral (Omentum)	G=0.821	A=0.179	0.849839	1.4689e-108
PILRB	rs146873825	rs6979910	chr7:99940630	0.30344	1	PILRB	ENSG00000121716.20	Adipose - Visceral (Omentum)	A=0.822	C=0.178	0.849839	1.4689e-108
PILRB	rs141376982	rs6975660	chr7:99975266	0.392512	0.984982	PILRB	ENSG00000121716.20	Adipose - Visceral (Omentum)	A=0.822	G=0.178	0.85082	4.02098e-108
PILRB	rs146873825	rs6975660	chr7:99975266	0.30344	1	PILRB	ENSG00000121716.20	Adipose - Visceral (Omentum)	A=0.822	G=0.178	0.85082	4.02098e-108
PILRB	rs141376982	rs111344110	chr7:99895309	0.397936	0.985018	PILRB	ENSG00000121716.20	Adipose - Visceral (Omentum)	C=0.824	G=0.176	0.891548	4.21018e-108
PILRB	rs146873825	rs111344110	chr7:99895309	0.30761	1	PILRB	ENSG00000121716.20	Adipose - Visceral (Omentum)	C=0.824	G=0.176	0.891548	4.21018e-108
ARG1	rs2781640	rs2608985	chr6:131917379	0.35279	0.722202	ARG1	ENSG00000118520.14	Skin - Sun Exposed (Lower leg)	A=0.833	G=0.167	-0.669695	7.94691e-108
NQO2	rs6903839	rs138616686	chr6:3003970	0.500569	0.933862	NQO2	ENSG00000124588.19	Esophagus - Mucosa	A=0.709	G=0.291	-0.999271	8.44549e-108
ACP6	rs6674938	rs12119079	chr1:147129014	0.985405	1	ACP6	ENSG00000162836.11	Thyroid	A=0.716	G=0.284	0.820403	9.67951e-108
ACP6	rs6674938	rs12145385	chr1:147129786	0.995101	1	ACP6	ENSG00000162836.11	Thyroid	G=0.718	A=0.282	0.820403	9.67951e-108
NQO2	rs6903839	rs138616686	chr6:3003970	0.500569	0.933862	NQO2	ENSG00000124588.19	Skin - Not Sun Exposed (Suprapubic)	A=0.709	G=0.291	-0.917543	1.07632e-107
PILRB	rs141376982	rs73401443	chr7:99977582	0.392512	0.984982	PILRB	ENSG00000121716.20	Adipose - Visceral (Omentum)	T=0.822	G=0.178	0.839921	2.48082e-107
PILRB	rs141376982	rs10085549	chr7:99983135	0.392512	0.984982	PILRB	ENSG00000121716.20	Adipose - Visceral (Omentum)	C=0.822	T=0.178	0.839921	2.48082e-107
PILRB	rs146873825	rs73401443	chr7:99977582	0.30344	1	PILRB	ENSG00000121716.20	Adipose - Visceral (Omentum)	T=0.822	G=0.178	0.839921	2.48082e-107
PILRB	rs146873825	rs10085549	chr7:99983135	0.30344	1	PILRB	ENSG00000121716.20	Adipose - Visceral (Omentum)	C=0.822	T=0.178	0.839921	2.48082e-107
PILRB	rs141376982	rs7792525	chr7:99972122	0.397936	0.985018	PILRB	ENSG00000121716.20	Adipose - Visceral (Omentum)	A=0.824	G=0.176	0.892965	2.75938e-107
PILRB	rs146873825	rs7792525	chr7:99972122	0.30761	1	PILRB	ENSG00000121716.20	Adipose - Visceral (Omentum)	A=0.824	G=0.176	0.892965	2.75938e-107
PILRB	rs141376982	rs28495773	chr7:99943583	0.400694	0.985036	PILRB	ENSG00000121716.20	Muscle - Skeletal	A=0.825	T=0.175	0.895642	2.78133e-107
PILRB	rs146873825	rs28495773	chr7:99943583	0.309731	1	PILRB	ENSG00000121716.20	Muscle - Skeletal	A=0.825	T=0.175	0.895642	2.78133e-107
NQO2	rs6903839	rs138616686	chr6:3003970	0.500569	0.933862	NQO2	ENSG00000124588.19	Esophagus - Muscularis	A=0.709	G=0.291	-0.981764	3.77516e-107
PILRB	rs141376982	rs2108269	chr7:99980104	0.392512	0.984982	PILRB	ENSG00000121716.20	Adipose - Visceral (Omentum)	T=0.822	C=0.178	0.848293	5.81701e-107
PILRB	rs146873825	rs2108269	chr7:99980104	0.30344	1	PILRB	ENSG00000121716.20	Adipose - Visceral (Omentum)	T=0.822	C=0.178	0.848293	5.81701e-107
ARG1	rs2781640	rs2608984	chr6:131918839	0.35279	0.722202	ARG1	ENSG00000118520.14	Skin - Sun Exposed (Lower leg)	A=0.833	T=0.167	-0.668001	3.15706e-106
ARG1	rs2781640	rs2248551	chr6:131924689	0.35279	0.722202	ARG1	ENSG00000118520.14	Skin - Sun Exposed (Lower leg)	G=0.833	A=0.167	-0.668001	3.15706e-106
ACP6	rs6674938	rs6674938	chr1:147131465	1	1	ACP6	ENSG00000162836.11	Thyroid	T=0.281	C=0.719	0.797721	2.05279e-105
ACP6	rs6674938	rs2275552	chr1:147131945	1	1	ACP6	ENSG00000162836.11	Thyroid	T=0.281	C=0.719	0.797721	2.05279e-105
PILRB	rs141376982	rs112345649	chr7:99937481	0.397936	0.985018	PILRB	ENSG00000121716.20	Adipose - Visceral (Omentum)	A=0.824	G=0.176	0.891235	3.34497e-105
PILRB	rs141376982	rs113261079	chr7:99937803	0.388613	0.970073	PILRB	ENSG00000121716.20	Adipose - Visceral (Omentum)	A=0.825	G=0.175	0.891235	3.34497e-105
PILRB	rs141376982	rs11766917	chr7:99937942	0.399685	0.970216	PILRB	ENSG00000121716.20	Adipose - Visceral (Omentum)	A=0.829	G=0.171	0.891235	3.34497e-105
PILRB	rs141376982	rs7341507	chr7:99951315	0.397936	0.985018	PILRB	ENSG00000121716.20	Adipose - Visceral (Omentum)	A=0.824	G=0.176	0.891235	3.34497e-105
PILRB	rs141376982	rs3087502	chr7:99955364	0.397936	0.985018	PILRB	ENSG00000121716.20	Adipose - Visceral (Omentum)	G=0.824	A=0.176	0.891235	3.34497e-105
PILRB	rs141376982	rs61735533	chr7:99955866	0.397936	0.985018	PILRB	ENSG00000121716.20	Adipose - Visceral (Omentum)	G=0.824	A=0.176	0.891235	3.34497e-105
PILRB	rs146873825	rs112345649	chr7:99937481	0.30761	1	PILRB	ENSG00000121716.20	Adipose - Visceral (Omentum)	A=0.824	G=0.176	0.891235	3.34497e-105
PILRB	rs146873825	rs113261079	chr7:99937803	0.309731	1	PILRB	ENSG00000121716.20	Adipose - Visceral (Omentum)	A=0.825	G=0.175	0.891235	3.34497e-105
PILRB	rs146873825	rs7341507	chr7:99951315	0.30761	1	PILRB	ENSG00000121716.20	Adipose - Visceral (Omentum)	A=0.824	G=0.176	0.891235	3.34497e-105
PILRB	rs146873825	rs3087502	chr7:99955364	0.30761	1	PILRB	ENSG00000121716.20	Adipose - Visceral (Omentum)	G=0.824	A=0.176	0.891235	3.34497e-105
PILRB	rs146873825	rs61735533	chr7:99955866	0.30761	1	PILRB	ENSG00000121716.20	Adipose - Visceral (Omentum)	G=0.824	A=0.176	0.891235	3.34497e-105
ARG1	rs2781640	rs2245133	chr6:131931092	0.35279	0.722202	ARG1	ENSG00000118520.14	Skin - Sun Exposed (Lower leg)	T=0.833	C=0.167	-0.66498	5.53889e-105
PILRB	rs141376982	rs28401739	chr7:99905684	0.395209	0.985	PILRB	ENSG00000121716.20	Adipose - Visceral (Omentum)	A=0.823	G=0.177	0.834132	3.69546e-104
PILRB	rs146873825	rs28401739	chr7:99905684	0.305513	1	PILRB	ENSG00000121716.20	Adipose - Visceral (Omentum)	A=0.823	G=0.177	0.834132	3.69546e-104
ACP6	rs6674938	rs140291349	chr1:147135406	0.990236	1	ACP6	ENSG00000162836.11	Thyroid	C=0.717	-=0.283	0.810679	3.78029e-103
[truncated: 28,926 more rows]

## Sheet: 7 Phenotypic correlation
	ACP6_Q9NPH0	ADGRE2_Q9UHX3	ADGRG2_Q8IZP9	AHCY_P23526	ALDH1A1_P00352	ANGPT2_O15123	ANGPTL1_O95841	ANGPTL7_O43827	ANXA11_P50995	APEX1_P27695	APLP1_P51693	ARG1_P05089	BAG6_P46379	CA13_Q8N1Q1	CANT1_Q8WVQ1	CCDC80_Q76M96	CD164_Q04900	CD1C_P29017	CD2AP_Q9Y5K6	CD79B_P40259	CDH2_P19022	CDHR5_Q9HBB8	CHRDL2_Q6WN34	CLEC5A_Q9NY25	CLMP_Q9H6B4	CLSTN2_Q9H4D0	CLUL1_Q15846	COMT_P21964	CRKL_P46109	CTSH_P09668	CTSO_P43234	DAB2_P98082	DDC_P20711	DPP7_Q9UHL4	ENO2_P09104	ENPP7_Q6UWV6	ENTPD5_O75356	FAM3C_Q92520	FBP1_P09467	FCRL1_Q96LA6	FKBP4_Q02790	GAL_P22466	GHRL_Q9UBU3	GLRX_P35754	GRAP2_O75791	HDGF_P51858	IGFBPL1_Q8WX77	ITGB7_P26010	KLK10_O43240
[truncated: 90 more rows]
[truncated: 41 more columns]

[truncated: 10 more sheets: 8 Genetic Correlation, 9 CorrelationsComparison, 10 Heritability Results, 11a Colocalization sum stats, 11b Colocalization phenoscanner, 11c Colocalization reference, 12 Trans pQTL annotation, 13a pQTLs replication, 13b External pQTLs lookup, 14 Sex heterogeneity pQTLs]
